# Supplementary material for: Pint lincRNA connects the p53 pathway with epigenetic silencing by the Polycomb repressive complex 2
Source: Genome Biol. 2013 Sep 26;14(9):R104. doi: 10.1186/gb-2013-14-9-r104 (PMC4053822; doi:10.1186/gb-2013-14-9-r104)
Supplement: Additional file 2 — Table S1. p53 response elements (p53REs). found in mouse and human PINT genomic loci. [file gb-2013-14-9-r104-S2.XLSX]

## Sheet: Sheet1
p53REs FOUND IN MOUSE AND HUMAN PINT GENOMIC LOCI
	p53RE position (mm9)	sequence	BS-score	pi-LODs-score	p53RE position (hg19)	sequence
pRE#1	chr6:31,168,219-31,168,238	AGACAGGTGCGGGGCTGCCG	-21.6	124	chr7:130,792,629-130,792,658	AGACAGGTGCTGGGCTGCCG
pRE#2	chr6:31,061,150-31,061,169	GAACATGCCTGGCACTTGCA	-25.2	129	chr7:130,624,550-130,624,569	AAGCACGCTTGGCACTTGCA
pRE#3	chr6:31,038,792-31,038,811	AGACTGGTCATGGCGTGTCA	-23.9	113	chr7:130,598,197-130,598,216	AAATTGGTCACTGCGTGTCA
