# Supplementary material for: Pint lincRNA connects the p53 pathway with epigenetic silencing by the Polycomb repressive complex 2
Source: Genome Biol. 2013 Sep 26;14(9):R104. doi: 10.1186/gb-2013-14-9-r104 (PMC4053822; doi:10.1186/gb-2013-14-9-r104)
Supplement: Additional file 3 — Table S2 Genes affected by Pint inhibition. [file gb-2013-14-9-r104-S3.XLSX]

## Sheet: Sheet1
GENES AFFECTED BY Pint KNOCKDOWN
Probeset_id	GeneID	GeneName	logFC	B
10357870	NM_054077	Prelp	-1.53711	16.3803
10439732	NM_001134480	Plcxd2	2.1656	16.2995
10429573	NM_001099217	Ly6c2	-1.5495	15.0311
10360053	NM_025557	Pcp4l1	-1.2274	14.3885
10429491	NM_018790	Arc	2.04276	14.0975
10519998	NM_028977	Lrrc17	-1.39668	13.9576
10498383	NM_001162884	Igsf10	-1.45753	13.8583
10454782	NM_007913	Egr1	0.998319	13.5003
10428388	NM_172815	Rspo2	-1.16257	13.3499
10429568	NM_010741	Ly6c1	-1.36825	13.0865
10498386	NM_001162884	Igsf10	-1.42244	12.9316
10371256	NM_181586	Sirt6	1.19662	12.9018
10551293	NM_007817	Cyp2f2	-1.56572	12.8751
10502805	NM_008966	Ptgfr	-1.21256	12.7512
10379727	NM_001081957	Gm11428	-1.23984	12.4359
10500808	NM_133859	Olfml3	-1.16127	12.4133
10523145	NM_011339	Cxcl15	-1.63795	12.3414
10529656	NM_010942	Nsg1	-1.07933	12.2708
10363735	NM_010118	Egr2	1.28204	12.1988
10371332	NM_153543	Aldh1l2	1.1638	12.1885
10492798	NM_009144	Sfrp2	-1.25607	12.1357
10393936	NM_007621	Cbr2	-1.1118	12.0627
10398052	NR_033450	Serpina3h	-1.21002	12.0535
10364950	NM_008655	Gadd45b	0.897185	12.0071
10570957	NM_013834	Sfrp1	-1.20349	11.8297
10435948	NM_026439	Ccdc80	-0.836529	11.8219
10554655	NM_175366	Mex3b	0.957	11.7785
10541683	NM_001113356	C1rb	-0.919005	11.7512
10354233	NM_001013025	Tgfbrap1	0.95271	11.7377
10603099	NM_010216	Figf	-1.14467	11.7257
10382935	NM_198022	Tnrc6c	0.89773	11.7184
10513208	NM_022814	Svep1	-1.06292	11.6883
10458999	NM_010181	Fbn2	-1.00038	11.6072
10370000	NM_008185	Gstt1	-1.08465	11.5513
10451838	NM_022025	Slc5a7	-1.10919	11.5157
10478048	NM_008489	Lbp	-0.958481	11.4774
10346015	NM_009930	Col3a1	-0.94636	11.4686
10359307	NM_177839	Tnn	-0.930993	11.4129
10507479	NM_026837	Tmem53	-0.926725	11.3926
10398075	NM_009252	Serpina3n	-1.68592	11.3466
10428619	NM_015744	Enpp2	-1.14917	11.3404
10521824	NM_011435	Sod3	-0.984751	11.3182
10429564	NM_010738	Ly6a	-0.909735	11.2772
10478415	NM_016873	Wisp2	-1.38365	11.2294
10484463	NM_009776	Serping1	-1.08355	11.2127
10445237	NM_028474	3110082D06Rik	1.01662	11.0987
10549733	NM_173008	A430110N23Rik	-0.961467	11.0618
10393509	NM_001033528	Usp36	1.04049	11.0482
10594044	NM_012043	Islr	-1.33552	11.0459
10508368	NM_001009819	A3galt2	0.902934	10.9727
10431935	NM_178114	Amigo2	1.02008	10.8848
10535852	NM_007513	Slc7a1	0.931676	10.8325
10447951	NM_011581	Thbs2	-1.0042	10.7049
10405063	NM_008760	Ogn	-1.32798	10.5815
10597758	NM_153287	Csrnp1	1.28541	10.5223
10548899	NM_181988	Rerg	-0.995255	10.5191
10436456	NM_011173	Pros1	-0.850195	10.4539
10474972	NM_026929	Chac1	0.841871	10.4377
10577164	NM_019521	Gas6	-0.982752	10.4308
10351491	NM_177068	Olfml2b	-0.821259	10.3777
10519497	NM_054098	Steap4	-1.79199	10.3539
10583496	NM_145610	Ppan	0.716637	10.3531
10592420	NM_178737	AW551984	-1.01588	10.2664
10563597	NM_011315	Saa3	-1.02151	10.2445
10583008	NM_009808	Casp12	-1.3018	10.172
10543959	NM_008973	Ptn	-1.09667	10.1561
10563085	NM_010189	Fcgrt	-0.807617	10.1487
10567010	NM_015814	Dkk3	-1.12198	10.1419
10543785	AB041803	cDNA sequence AB041803	-1.77575	10.1354
10499545	NM_010108	Efna3	-0.78176	9.97926
10474129	NM_173749	Pamr1	-1.31514	9.9656
10401841	NM_010050	Dio2	-0.850026	9.95426
10440800	NM_029497	Urb1	0.766539	9.92227
10398039	NM_001168294	Serpina3f	-1.26625	9.89432
10587488	BC096613	4930486G11Rik	1.03102	9.88005
10509901	NM_008546	Mfap2	-0.843732	9.83335
10498576	NM_016753	Lxn	-1.20444	9.78199
10550059	NM_029809	2310014L17Rik	1.80097	9.74933
10490989	NM_001042611	Cp	-0.967519	9.74907
10492355	NM_008604	Mme	-1.06371	9.65821
10570855	NM_008872	Plat	-1.01917	9.64606
10563338	NM_008654	Ppp1r15a	0.875043	9.60904
10405587	NM_009369	Tgfbi	-0.794782	9.58818
10466659	NM_010266	Gda	-1.02652	9.57815
10367400	NM_021412	Mmp19	-1.10137	9.51062
10424119	NM_010930	Nov	-0.894595	9.50864
10398907	NM_178911	Pld4	1.59074	9.48944
10445325	NM_030598	Rcan2	-0.814369	9.4099
10523120	NM_009141	Cxcl5	-1.07587	9.39756
10362495	NM_009925	Col10a1	-0.746708	9.34919
10404069	NM_030609	Hist1h1a	1.26799	9.30536
10430968	NM_001170954	A4galt	-0.832139	9.29774
10436304	NM_001014423	Abi3bp	-1.11732	9.29529
10376201	NM_001083929	Gpx3	-1.03611	9.22303
10369993	NM_133994	Gstt3	-0.643045	9.21359
10476560	NM_001126490	Ism1	-0.89079	9.19887
10487040	NM_007993	Fbn1	-0.852007	9.19723
10356628	NM_207225	Hdac4	0.795254	9.19334
10384192	NM_134011	Tbrg4	0.694597	9.17767
10422844	NM_010275	Gdnf	0.650106	9.10813
10580282	NM_008416	Junb	0.708121	9.09236
10458046	NM_053078	D0H4S114	-1.06644	9.01991
10409833	NM_008086	Gas1	-0.887057	8.98505
10571444	NM_007514	Slc7a2	-0.728392	8.96685
10584435	NM_172767	Vwa5a	-0.91385	8.94215
10498332	NM_009174	Siah2	0.721724	8.93096
10435271	NM_175256	Heg1	-0.633578	8.91037
10532741	NM_146162	Tmem119	-0.884102	8.907
10438904	NM_028973	Lrrc15	-0.680815	8.90428
10365482	NM_011595	Timp3	-0.711074	8.85107
10423471	NM_008729	Ctnnd2	0.663483	8.84082
10474181	NM_178890	Abtb2	0.693031	8.83806
10504424	NM_016678	Reck	-0.909484	8.831
10369844	NM_031397	Bicc1	-0.616501	8.82507
10389929	NM_009783	Cacna1g	-0.797821	8.80159
10381006	NM_178060	Thra	-0.709641	8.79619
10382321	NM_008425	Kcnj2	-1.04739	8.78671
10414065	NM_013473	Anxa8	-0.653346	8.78479
10567591	NM_001033173	Usp31	0.823876	8.77822
10541845	NM_138747	Nop2	0.61867	8.74891
10424400	NM_010849	Myc	0.874108	8.7463
10368556	NM_013904	Hey2	1.25672	8.74443
10583242	NM_030261	Sesn3	-0.712351	8.73468
10568328	NM_178600	Vkorc1	-0.816938	8.68435
10508115	NM_001145827	Stk40	0.68182	8.66437
10458555	NM_011898	Spry4	0.706392	8.65881
10363860	NM_025807	Slc16a9	-0.686936	8.6245
10538459	NM_007472	Aqp1	-0.748108	8.61758
10344981	NM_053191	Pi15	-1.13302	8.61204
10545672	NM_008638	Mthfd2	0.837563	8.60037
10471058	NM_030137	Cstad	-0.911343	8.51936
10364856	NM_199322	Dot1l	0.710427	8.50816
10383025	NM_019959	C1qtnf1	-0.805405	8.47649
10579812	NM_010332	Ednra	-0.93042	8.47628
10410995	NM_009027	Rasgrf2	1.16815	8.47379
10492428	NM_178892	Tiparp	0.887259	8.46379
10351293	NM_019759	Dpt	-1.29117	8.45674
10459084	NM_001109975	Synpo	-0.745346	8.44483
10527306	NM_001081109	Lmtk2	0.641546	8.44268
10410547	NM_028186	Nkd2	-0.691304	8.42671
10563077	NM_026555	Rcn3	-0.640426	8.42286
10538150	NM_025326	Tmem176a	-0.832863	8.39331
10393926	NM_026428	Dcxr	-0.595471	8.38301
10494924	NM_053170	Trim33	0.654666	8.35561
10377372	NM_028048	Slc25a35	-0.909078	8.3526
10424853	NM_021555	Brp16	0.822118	8.35009
10498379	NM_001162884	Igsf10	-1.57003	8.34404
10416777	NM_009769	Klf5	0.677712	8.34062
10462603	NM_007987	Fas	-0.728068	8.3356
10488797	NM_021534	Pxmp4	-0.721296	8.30741
10352905	NM_001111059	Cd34	-0.609024	8.30396
10376208	NM_010299	Gm2a	-0.678595	8.27099
10513805	NM_019967	Dbc1	0.98679	8.26055
10475532	NM_021507	Sqrdl	-0.722808	8.24849
10603151	NM_001177956	Gpm6b	-0.794621	8.22729
10345762	NM_008362	Il1r1	-0.814664	8.21641
10370210	NM_009933	Col6a1	-0.676048	8.20579
10408879	NM_001033399	Gfod1	0.798374	8.2029
10606369	NM_008409	Itm2a	-1.14069	8.1913
10393793	NM_012065	Pde6g	0.834501	8.16602
10358982	NM_008209	Mr1	-0.647443	8.15792
10603551	NM_007807	Cybb	-0.72879	8.15772
10362138	NM_011704	Vnn1	-1.04969	8.12432
10581355	NM_023182	Ctrl	0.988048	8.11196
10362201	NM_010217	Ctgf	0.600538	8.10251
10579731	ENSMUST00000058534	Med26	0.727138	8.10122
10365983	NM_008524	Lum	-1.07574	8.09267
10480003	NM_010582	Itih2	-0.824295	8.07065
10499431	NM_018804	Syt11	-0.709416	8.05247
10360684	NM_010145	Ephx1	-0.73857	8.03033
10573128	NM_001111304	Tbc1d9	0.998859	8.02654
10462035	NM_008492	Ldhb	-0.605781	7.99776
10400006	NM_013464	Ahr	0.541961	7.99573
10348354	NM_201644	Ugt1a9	-0.675208	7.99043
10451372	NM_175168	Ptk7	-0.646132	7.98886
10469066	NM_028804	Ccdc3	-0.810025	7.98072
10421697	BC116748	9030625A04Rik	-0.638998	7.9683
10380419	NM_007742	Col1a1	-0.623083	7.96695
10495035	NM_009196	Slc16a1	-0.783307	7.96374
10569102	NM_016850	Irf7	-0.622283	7.93545
10569280	ENSMUST00000039926	Dusp8	0.689503	7.89228
10502949	---	NA	-1.30729	7.86593
10420241	NM_010782	Mcpt9	-0.878875	7.86437
10390691	NM_145434	Nr1d1	0.637057	7.84328
10529375	NM_010753	Mxd4	-0.577481	7.83123
10541678	NM_023143	C1ra	-0.768628	7.78797
10354389	NM_172653	Slc39a10	-0.737617	7.74969
10590029	---	NA	1.19862	7.74597
10534303	NM_020044	Lat2	0.795515	7.74432
10463911	NM_001164099	Add3	-0.593813	7.73317
10374777	NM_146015	Efemp1	-0.992145	7.72083
10505008	NM_133891	Slc44a1	-0.61	7.7151
10364888	ENSMUST00000105336	Dot1l	0.683129	7.70545
10363762	NM_177794	Tmem26	-1.02832	7.70138
10491915	NM_009834	Ccrn4l	0.688574	7.70126
10500183	NM_144899	Adamtsl4	-0.834084	7.69173
10529671	NM_001102414	Slc2a9	-0.614549	7.6892
10535213	NM_172277	Snx8	0.563352	7.67634
10591544	NM_138303	Yipf2	-0.857131	7.66636
10538802	NM_172399	A930038C07Rik	-0.804083	7.6516
10606186	NM_009197	Slc16a2	-0.706002	7.64576
10519857	NM_010427	Hgf	-1.08511	7.61865
10494817	NM_013609	Ngf	0.836608	7.61056
10546631	NM_145148	Frmd4b	-0.686271	7.60212
10572897	NM_010442	Hmox1	0.667926	7.59274
10371607	NM_027878	Dram1	-0.501976	7.58732
10547140	NM_177412	Tmcc1	0.681883	7.5797
10425945	NM_010180	Fbln1	-0.570205	7.51717
10376074	NM_001136076	P4ha2	-0.682747	7.47528
10586591	NM_178396	Car12	-0.842701	7.4633
10490159	NM_022995	Pmepa1	0.504516	7.46069
10583634	NM_021888	Qtrt1	0.720205	7.4562
10475643	NM_008008	Fgf7	-0.511734	7.43672
10469571	NM_027715	Otud1	0.854395	7.41571
10486875	NM_172673	Frmd5	-0.738513	7.39459
10383731	NM_001159284	Smtn	0.536525	7.37115
10439500	NM_178924	Upk1b	-0.793712	7.36884
10469816	NM_031167	Il1rn	-0.619737	7.35836
10354677	NM_001081433	Ankrd44	-0.6075	7.34225
10467139	NM_021460	Lipa	-0.753968	7.32639
10516956	NM_133888	Smpdl3b	-0.694436	7.3263
10373542	NM_016811	Dgka	-0.625066	7.3263
10404152	NM_029679	Fam65b	0.862659	7.31198
10513666	NM_001045514	Akna	0.849182	7.30911
10565255	NM_030728	9930013L23Rik	-0.707521	7.30674
10503054	NM_001081358	Lrrc7	0.744169	7.29548
10461237	NM_008144	Bscl2	-0.535203	7.29041
10493660	NM_029937	Nup210l	1.12273	7.28492
10510260	NM_008726	Nppb	0.997978	7.25475
10480155	NM_001081084	Cubn	1.00981	7.24571
10580733	NM_026116	Bbs2	-0.659063	7.21117
10602925	NM_172783	Phka2	-0.576097	7.20394
10452316	NM_009778	C3	-0.55075	7.19913
10572271	NM_181540	Tm6sf2	0.951224	7.19555
10398326	NR_003633	Meg3	-0.758484	7.16362
10585778	NM_011352	Sema7a	0.817402	7.16122
10405211	NM_011817	Gadd45g	0.635752	7.15261
10400143	NM_144552	Stxbp6	-0.522703	7.14689
10498802	NM_001099624	Rapgef2	0.571853	7.14533
10373918	NM_008501	Lif	0.615529	7.13345
10503023	NM_145953	Cth	1.03788	7.13039
10581605	NM_017370	Hp	-0.914681	7.12999
10467191	NM_013468	Ankrd1	1.04063	7.11615
10416340	NM_008115	Gfra2	-0.724948	7.11512
10545974	NM_054041	Antxr1	-0.616541	7.10917
10460400	NM_001162946	Pcx	-0.624477	7.10858
10379228	NM_010927	Nos2	-0.988238	7.05397
10401519	NM_023409	Npc2	-0.48728	7.03969
10487645	NM_019696	Cpxm1	-0.726954	7.03154
10444268	NM_011530	Tap2	-0.532879	7.02937
10409170	NM_015759	Fgd3	0.652234	6.99793
10348432	NM_178119	Agap1	0.565471	6.99589
10569014	NM_030694	Ifitm2	-0.671226	6.97942
10571467	NM_026840	Pdgfrl	-0.940056	6.96648
10444258	NM_010724	Psmb8	-0.69888	6.92226
10400089	BC147387	Gm889	0.99571	6.91679
10427928	NM_001081302	Trio	0.626387	6.91534
10462442	NM_001164724	Il33	-1.60136	6.89964
10411782	NM_001077495	Pik3r1	-0.539889	6.89197
10345445	NM_001172205	Arid5a	0.535669	6.87484
10515399	NM_013807	Plk3	0.707442	6.84289
10357833	NM_001167949	Atp2b4	-0.646507	6.84001
10403352	NM_011803	Klf6	0.685248	6.83754
10472212	NM_026361	Pkp4	0.561289	6.81881
10562416	NM_009884	Cebpg	0.700871	6.81545
10526120	NM_001130476	Tpst1	-0.54305	6.81114
10459496	NM_178793	Ccbe1	0.647028	6.78351
10438681	NM_201375	Kng2	-0.857953	6.78063
10482030	NM_013515	Stom	-0.799763	6.76451
10394471	NM_011519	Sdc1	-0.589971	6.76279
10427471	NM_011019	Osmr	-0.522503	6.76227
10361828	NM_010828	Cited2	0.510277	6.76201
10501229	NM_010358	Gstm1	-0.829393	6.75539
10424676	NM_001164036	Ly6e	-0.552571	6.71818
10493449	NM_013691	Thbs3	-0.575209	6.7068
10551966	NM_001012401	Hspb6	-0.583937	6.70498
10373740	NM_178149	Pik3ip1	-0.68697	6.70321
10520604	NM_133918	Emilin1	-0.668081	6.69619
10516932	NM_144907	Sesn2	0.574824	6.67593
10575034	NM_001037809	Cdh3	-0.515202	6.66793
10460221	NM_013490	Chka	1.02877	6.65963
10419261	NM_007554	Bmp4	-0.636754	6.64305
10401795	NM_001102565	Alkbh1	0.572066	6.64284
10522060	NM_026667	Fam114a1	-0.727796	6.64248
10559385	NM_145379	Mrgprf	-0.840511	6.62193
10432032	NM_009504	Vdr	-0.656552	6.60843
10584208	NM_021339	Cdon	-0.58604	6.60717
10569972	NM_026058	Lass4	-0.492637	6.5851
10411459	NM_001025606	Tmem171	0.723082	6.5837
10536635	BC151018	A430107O13Rik	-0.61221	6.58238
10466104	NM_023731	Ccdc86	0.578996	6.58163
10506488	NM_080555	Ppap2b	-0.595427	6.56867
10551614	NM_016772	Ech1	-0.617763	6.559
10510129	NM_011303	Dhrs3	-0.620296	6.55076
10599001	NM_007429	Agtr2	-1.09634	6.54566
10509965	NM_010139	Epha2	0.578127	6.5347
10563411	NM_153419	Grwd1	0.588055	6.52572
10584142	NM_011808	Ets1	0.620931	6.52502
10368495	NM_028351	Rspo3	-0.984766	6.51478
10595211	NM_007730	Col12a1	-0.60118	6.51306
10495625	NM_170778	Dpyd	-0.811895	6.50544
10549544	ENSMUST00000100766	Gm10388	0.915558	6.48185
10541246	NM_008359	Il17ra	0.598416	6.47837
10539119	NM_019802	Ggcx	-0.680111	6.47076
10463355	NM_009128	Scd2	-0.601761	6.47036
10601044	NM_023608	Gdpd2	-1.10514	6.45399
10440019	NM_019631	Tmem45a	-0.687035	6.44536
10445338	NM_032003	Enpp5	-0.698706	6.42221
10443527	NM_008842	Pim1	0.614083	6.40547
10409265	NM_016709	Auh	-0.69691	6.40487
10529605	NM_011716	Wfs1	0.568145	6.40401
10496592	NM_010260	Gbp2	-0.658523	6.40056
10574087	NM_022331	Herpud1	0.561689	6.3928
10355984	NM_009255	Serpine2	-0.686568	6.38688
10408937	NM_009124	Atxn1	0.534895	6.37931
10365974	NM_007833	Dcn	-0.476788	6.35775
10585097	NM_001004191	Gm5617	-0.680391	6.3429
10456745	NM_001042660	Smad7	0.641855	6.32138
10402211	NM_011812	Fbln5	-0.556979	6.30115
10486203	NM_026574	Ino80	0.487564	6.29242
10499932	NM_026335	Lce1h	0.950817	6.26189
10582275	NM_011404	Slc7a5	0.659763	6.26126
10450682	NM_010398	H2-T23	-0.630964	6.25855
10350733	NM_011267	Rgs16	0.577996	6.24303
10393573	NM_011150	Lgals3bp	-0.459327	6.24104
10460468	NM_019861	Ctsf	-0.547985	6.23599
10467470	NM_019698	Aldh18a1	0.521918	6.23397
10457223	NR_028428	2610005L07Rik	0.503636	6.23254
10473356	NM_019949	Ube2l6	-0.623051	6.23215
10492021	NM_015784	Postn	-0.623077	6.22823
10436519	NM_019413	Robo1	-0.510162	6.21543
10597817	NM_031161	Cck	-0.713217	6.20432
10580183	NM_010499	Ier2	0.977972	6.20172
10492136	NM_019978	Dclk1	-0.486131	6.19636
10467653	NM_199447	Rrp12	0.773372	6.19495
10546725	NM_018884	Pdzrn3	-0.591456	6.19149
10531737	NM_152803	Hpse	-0.660922	6.17877
10375614	NM_013529	Gfpt2	-0.604372	6.15211
10488608	NM_175093	Trib3	0.727118	6.15203
10575052	NM_009864	Cdh1	-0.684816	6.15157
10377560	NM_026991	Sat2	-0.693283	6.13638
10529264	NM_133903	Spon2	-0.818767	6.13105
10493662	NM_029937	Nup210l	0.892483	6.12636
10603746	NM_172778	Maob	-0.777972	6.12446
10498531	NM_019937	Ccnl1	0.775263	6.11294
10490672	NM_001165991	Arfrp1	0.648148	6.10929
10569458	NM_013742	Cars	0.691025	6.10724
10434719	NM_001102411	Kng1	-0.852943	6.09515
10550574	NM_032418	Dmpk	-0.591292	6.08682
10491962	NM_019739	Foxo1	0.483028	6.08438
10389245	NM_172562	Tada2a	0.970979	6.08377
10512949	NM_013454	Abca1	-0.654801	6.07799
10388902	NM_010708	Lgals9	-0.497169	6.0767
10581890	NM_009954	Bcar1	0.465854	6.0746
10382802	NM_001172475	Sphk1	0.671933	6.06894
10452815	NM_011723	Xdh	-0.628087	6.06085
10402268	NM_011175	Lgmn	-0.540961	6.05978
10433472	NM_001081400	1810013L24Rik	0.485091	6.0563
10368144	NM_009397	Tnfaip3	0.759791	6.05498
10449236	NM_019731	Nme4	-0.589124	6.0458
10378088	NM_016776	Mybbp1a	0.510553	6.03559
10370510	NM_027875	Syde1	0.470335	6.02818
10349947	NM_021355	Fmod	-0.658008	6.02353
10357155	NM_008381	Inhbb	-0.754839	5.97613
10511136	NM_178699	B930041F14Rik	-0.815767	5.97558
10412298	NM_001033228	Itga1	-0.712266	5.95494
10376721	NM_001085440	Smcr8	0.602969	5.95064
10527475	NM_028298	Zfp655	0.563418	5.94907
10460544	NM_026553	Yif1a	-0.472068	5.94734
10429515	NM_011838	Lynx1	-0.654773	5.94349
10544440	NM_001011528	Olfr456	0.842247	5.93743
10350188	NM_025439	Tmem9	-0.567121	5.93645
10460541	NM_054042	Cd248	-0.729131	5.92629
10463517	NM_001081214	Pprc1	0.520755	5.9237
10576971	NM_001081212	Irs2	0.516807	5.91271
10362538	NM_010681	Lama4	-0.629435	5.90309
10493009	NM_001003912	Arhgef11	0.483185	5.87211
10581151	NM_019662	Rrad	0.563052	5.85826
10470775	NM_207298	Cercam	-0.584934	5.85776
10508019	NM_145552	Gnl2	0.482222	5.85549
10493670	NM_029937	Nup210l	0.919456	5.85471
10499372	NM_178696	Slc25a44	0.453305	5.85263
10393751	ENSMUST00000062283	2900052L18Rik	-0.621398	5.84768
10487506	NR_028590	Gm14005	1.34151	5.84562
10510624	NM_001033352	Klhl21	0.462151	5.84376
10358476	NM_021400	Prg4	-0.959827	5.84145
10588691	NM_008317	Hyal1	-0.508249	5.82815
10365891	NM_172051	Tmcc3	0.924241	5.82692
10578880	NM_009390	Tll1	0.953819	5.81399
10365933	NM_001001932	Eea1	0.633511	5.81362
10378078	NM_001099688	Fbxo39	0.982038	5.80618
10507905	NM_011141	Pou3f1	0.617441	5.80556
10445308	NM_018887	Cyp39a1	-0.964439	5.79612
10355611	NM_029888	Zfp142	0.548769	5.78979
10433101	NM_030720	Gpr84	0.68055	5.7861
10356520	AF064749	Col6a3	-0.572038	5.78602
10579442	NM_053248	Slc5a5	0.876082	5.78396
10503186	NM_001081417	Chd7	0.606922	5.76011
10489237	AK040893	9430008C03Rik	0.789413	5.75942
10375065	NM_177364	Sh3pxd2b	-0.444499	5.75431
10452480	NM_001146002	Txndc2	0.560707	5.73945
10545644	NM_016757	Wbp1	-0.490105	5.70981
10387768	NM_017366	Acadvl	-0.462143	5.70766
10511363	NM_001002927	Penk	-0.597489	5.7049
10384145	NM_029938	H2afv	-0.608195	5.69596
10449631	NM_027060	Btbd9	0.587594	5.6891
10517328	NM_027935	Tmem50a	-0.524705	5.68726
10561178	NM_029391	Rab4b	-0.531913	5.65543
10489591	NM_199027	Zfp335	0.490587	5.65443
10530029	NM_144945	Lgi2	-0.79672	5.64936
10347910	NM_025386	Fbxo36	-0.685697	5.64244
10501199	NM_026672	Gstm7	-0.628976	5.64167
10367634	NM_031185	Akap12	0.564222	5.64072
10505489	NM_021362	Pappa	-0.653822	5.63689
10580391	NM_028007	Itfg1	-0.533103	5.63467
10444244	NM_013683	Tap1	-0.452221	5.63338
10449807	NM_001033163	Ephx3	1.48086	5.63176
10476093	NM_024193	Nop56	0.539736	5.62576
10402347	NM_029803	Ifi27l2a	-0.857487	5.61911
10481592	NM_010065	Dnm1	-0.642899	5.59997
10499309	NM_144897	Apoa1bp	-0.472498	5.59739
10531383	NM_172713	Sdad1	0.712897	5.59279
10444957	NM_001163818	Ppp1r10	0.483811	5.58618
10374908	NM_194054	Rtn4	-0.519891	5.57658
10573583	NM_010764	Man2b1	-0.583838	5.57178
10428912	NM_001162926	Fam84b	0.615337	5.56541
10416215	NM_033325	Loxl2	-0.50129	5.55055
10460947	NM_011224	Pygm	0.770177	5.5494
10529457	NM_153107	Cpz	-0.620993	5.54416
10567825	NM_010689	Lat	0.817807	5.53323
10437151	NM_019664	Kcnj15	-0.680093	5.52911
10412921	NM_008695	Nid2	-0.670242	5.5228
10346374	NM_009676	Aox1	-0.786572	5.49899
10505143	ENSMUST00000107600	Akap2	-0.663479	5.49821
10381860	NM_172567	Mettl2	0.478373	5.49812
10480027	NM_001033466	Zbtb2	0.852388	5.48529
10380699	NM_019877	Copz2	-0.634547	5.48252
10536220	NM_007743	Col1a2	-0.672224	5.47118
10369102	ENSMUST00000095691	Gm9766	0.627303	5.46856
10356968	NM_013626	Pam	-0.583892	5.46398
10588707	NM_025903	Ifrd2	0.511079	5.45854
10418171	NM_001101433	Zcchc24	-0.510868	5.44405
10407337	NM_010408	Hcn1	0.675786	5.43825
10586227	NM_001162917	Dennd4a	0.615563	5.43229
10596925	NM_023247	Ndufaf3	-0.567614	5.43221
10529890	ENSMUST00000030975	4930435H24Rik	0.956796	5.4185
10572722	XR_033709	Gm3771	-0.609694	5.40918
10371420	NM_181650	Prdm4	0.494747	5.40876
10545394	NM_025607	Rnf181	-0.429468	5.40047
10419790	NM_010590	Jub	0.705227	5.38919
10549361	NM_026281	Tm7sf3	-0.532386	5.3853
10420891	NM_172604	Scara3	-0.595779	5.37222
10505028	ENSMUST00000107651	Slc44a1	-0.940156	5.35797
10584541	NM_030713	Zfp202	0.631758	5.35634
10498623	NM_008467	Kpna4	0.703937	5.34704
10378649	NM_173388	Slc43a2	-0.62985	5.34447
10442224	BC076634	BC049807	0.610436	5.33762
10440258	NM_010140	Epha3	-0.879488	5.33035
10514347	NM_007670	Cdkn2b	-0.426356	5.3149
10427293	NM_010465	Hoxc6	-0.65661	5.30948
10586079	NM_176922	Itga11	-0.591195	5.30679
10411519	NM_008634	Mtap1b	0.433896	5.30588
10373768	NM_053267	Selm	-0.620065	5.29943
10349694	NM_178079	Pm20d1	-1.01783	5.2961
10465580	NM_026675	Nudt22	-0.67571	5.28254
10375751	NM_175643	Adamts2	-0.582588	5.2771
10395155	NM_027828	Fam110c	0.957276	5.27378
10581388	NM_008490	Lcat	0.696475	5.27287
10430519	NM_013767	Csnk1e	0.475276	5.27111
10463945	NM_001085390	Dusp5	0.936071	5.26003
10482920	NM_025422	Cd302	-0.870479	5.25772
10390103	NM_133667	Pdk2	-0.549282	5.25597
10566767	NM_001001326	St5	-0.507118	5.24761
10539143	NM_026159	Retsat	-0.66228	5.24396
10410931	NM_001081249	Vcan	-0.453004	5.23824
10500272	BC132471	Gm129	0.893615	5.23614
10414537	NM_001161731	Ang	-0.487747	5.22782
10359235	NM_177644	Rasal2	0.611106	5.22506
10351140	NM_010629	Kifap3	-0.570758	5.22341
10488108	NM_001081090	Esf1	0.485418	5.21645
10586254	NM_001162917	Dennd4a	0.642857	5.20946
10596148	NM_133977	Trf	-0.79669	5.18871
10355266	NM_021295	Lancl1	-0.543712	5.18606
10442954	NM_009733	Axin1	0.465412	5.17507
10529445	NM_013587	Lrpap1	-0.452927	5.16652
10469425	NM_029466	Arl5b	0.493505	5.16483
10463599	NM_019408	Nfkb2	0.502499	5.15769
10520211	NM_139153	Agap3	0.462646	5.15029
10547869	NM_013534	Leprel2	-0.44431	5.14949
10555460	NM_019990	Stard10	-0.618523	5.14548
10497188	NM_008371	Il7	-0.52256	5.13671
10485213	NM_007656	Cd82	-0.54103	5.12056
10356626	---	NA	0.910252	5.11428
10555323	NM_177161	P4ha3	-0.522831	5.09437
10416181	NM_009285	Stc1	-0.50062	5.09328
10527455	NM_178576	Cpsf4	0.472769	5.08846
10577954	NM_001080813	Rab11fip1	0.618506	5.07827
10596545	NM_030730	Rad54l2	0.492187	5.07609
10462237	NM_011416	Smarca2	-0.504662	5.0552
10348632	NM_007855	Twist2	-0.623247	5.05386
10600024	NM_010340	Gpr50	1.22566	5.05312
10435112	NM_080457	Muc4	0.787788	5.04978
10384539	NM_018861	Slc1a4	0.585249	5.04909
10411082	NM_011582	Thbs4	-0.598565	5.04684
10519224	NM_001033490	Pusl1	0.522217	5.04642
10600235	NM_007435	Abcd1	-0.61254	5.04205
10408741	NM_145367	Txndc5	-0.512963	5.03923
10557481	NM_026875	Ypel3	-0.418846	5.03345
10519951	NM_175437	Pion	-0.700117	5.03341
10366707	NM_016847	Avpr1a	-0.65078	5.03164
10563108	NR_000003	Snord35a	-0.752333	4.9979
10509998	NM_009541	Zbtb17	0.482836	4.99547
10489484	NM_011521	Sdc4	-0.492361	4.99161
10369752	NM_178678	Lrrtm3	-0.778777	4.98596
10573210	NM_013641	Ptger1	-0.592298	4.97475
10351551	NM_172845	Adamts4	-0.54838	4.97252
10446693	NM_175639	Wdr43	0.489953	4.97143
10429140	NM_008681	Ndrg1	0.575041	4.94144
10464560	NM_026316	Aldh3b1	-0.473362	4.94016
10456699	NM_177470	Acaa2	-0.46081	4.93812
10399478	NM_015763	Lpin1	-0.472418	4.93507
10564573	NM_001081345	Chd2	0.655161	4.9299
10387536	NM_009853	Cd68	-0.469948	4.926
10474399	NM_001048139	Bdnf	0.444032	4.9227
10493664	NM_029937	Nup210l	0.99776	4.89852
10456046	NM_001146268	Pdgfrb	-0.489898	4.8975
10566993	NM_173739	Galntl4	-0.427252	4.89645
10397966	NM_001177841	Otub2	0.68626	4.88999
10458028	NM_001048207	Gypc	-0.483594	4.88443
10446136	NM_175350	Tmem146	0.861352	4.8825
10502863	NM_001081277	Ak5	0.420551	4.87986
10607143	NM_007603	Capn6	-0.711703	4.87939
10460573	NM_027236	Eif1ad	0.518938	4.87642
10509127	NM_024243	Fuca1	-0.633533	4.86647
10383799	NM_015749	Tcn2	-0.44716	4.85713
10445061	NM_001099632	Rnf39	0.670331	4.85265
10445232	NM_028474	3110082D06Rik	0.503171	4.84963
10608711	---	NA	0.519292	4.8456
10468691	NM_178688	Ablim1	-0.594653	4.84398
10404783	NM_010104	Edn1	0.716557	4.82772
10377215	NM_008088	Gas7	0.598993	4.82446
10427131	NM_146064	Soat2	0.771168	4.80721
10537712	NM_029555	Gstk1	-0.892947	4.80574
10595392	NM_148941	Elovl4	0.67199	4.80452
10422321	NM_025943	Dzip1	-0.489845	4.8024
10511180	NM_024263	Mxra8	-0.420452	4.79594
10595614	BC032970	2810026P18Rik	0.546927	4.79128
10463138	NM_028615	Dppa2	0.514225	4.78659
10508619	NM_030722	Pum1	0.436953	4.78332
10415408	NM_001040072	Nynrin	-0.675209	4.7707
10349065	NM_001122676	Zcchc2	0.537214	4.76076
10605766	NM_019791	Maged1	-0.618931	4.75965
10532954	NM_175403	Mlec	-0.446003	4.74064
10391119	NM_176830	1110036O03Rik	-0.515578	4.72968
10495001	NM_172684	Rsbn1	0.67879	4.72586
10496302	NM_027288	Manba	-0.54288	4.72525
10398432	NR_029878	Mir377	-1.13273	4.71669
10451198	NM_001025250	Vegfa	0.498919	4.7166
10499529	NM_009057	Rag1ap1	-0.502072	4.71598
10358057	NM_175259	Shisa4	-0.469951	4.71337
10590073	NM_001164567	Vill	-0.459434	4.70333
10541496	NM_015776	Mfap5	-0.536304	4.70107
10493688	NM_029937	Nup210l	0.927934	4.69915
10555027	NM_010248	Gab2	0.47875	4.69845
10495206	NM_146136	Slc16a4	-0.550296	4.68872
10369783	NM_178679	Zfp365	-0.529632	4.68053
10439985	NM_029092	Rg9mtd1	0.814852	4.67819
10553897	NM_172742	Mtmr10	0.458239	4.67458
10519270	NM_021604	Agrn	-0.450895	4.67361
10580752	ENSMUST00000098492	9330175E14Rik	-0.698617	4.66138
10452648	NM_145158	Emilin2	-0.41049	4.6607
10387372	NM_001017426	Kdm6b	0.389675	4.64256
10558948	NM_009842	Cd151	-0.432423	4.64067
10433885	NM_007679	Cebpd	-0.525787	4.63921
10583759	NM_001164614	Ccdc159	-0.453702	4.62374
10520862	NM_008037	Fosl2	0.405353	4.61667
10595529	NM_199316	4922501C03Rik	0.539098	4.61214
10364239	NM_031196	Slc19a1	0.460654	4.61096
10519913	NM_001170746	Magi2	0.62017	4.60292
10587315	NM_010357	Gsta4	-0.854941	4.60072
10596747	NM_011349	Sema3f	-0.502394	4.59826
10459620	NM_001082553	Rab27b	-0.536543	4.59351
10583044	NM_008607	Mmp13	0.549574	4.59314
10527649	BC116246	6330406I15Rik	-0.916699	4.58514
10469046	NM_010726	Phyh	-0.841492	4.58364
10405263	NM_176987	4732471D19Rik	0.52171	4.57183
10448731	NM_026205	Rnf151	0.765577	4.57141
10430020	NM_025842	Vps28	-0.453418	4.56669
10345016	NM_009334	Tcfap2b	-0.602363	4.5646
10597978	NM_148925	Fyco1	-0.444428	4.56357
10386633	NR_027800	Gm16516	0.708642	4.56143
10377927	NM_027445	Rnf167	-0.624087	4.55738
10506603	NM_023672	Ssbp3	-0.380636	4.55409
10421100	NM_008691	Nefm	0.731666	4.54516
10443836	NM_028244	Rrp1b	0.525771	4.5431
10607283	NM_030700	Maged2	-0.550305	4.54197
10463551	NM_007703	Elovl3	1.10032	4.53661
10571325	NM_001081279	Mfhas1	0.523254	4.53004
10576046	NM_010426	Foxf1a	0.422159	4.52915
10476021	NM_007547	Sirpa	-0.379317	4.52358
10512044	NM_001166000	Lingo2	0.910019	4.49043
10551803	NM_001167872	Zfp568	0.536424	4.48651
10375245	NM_008070	Gabrb2	-0.628056	4.48568
10436196	ENSMUST00000084838	Cd47	-0.71906	4.47957
10528102	NM_023733	Crot	-0.519283	4.47794
10503723	NM_001081392	Mdn1	0.678807	4.47104
10357043	NM_009741	Bcl2	0.581456	4.45306
10359689	NM_009721	Atp1b1	0.470591	4.45212
10494873	NM_001033303	Ampd1	0.739919	4.44107
10376765	NM_007436	Aldh3a1	-0.683184	4.431
10463751	NM_011053	Pdcd11	0.487919	4.43088
10490352	NM_001081092	Taf4a	0.432751	4.42241
10604393	NM_019680	Elf4	0.489296	4.42239
10579012	NM_172753	Csgalnact1	-0.822538	4.41874
10375343	NM_028862	Rnf145	-0.429296	4.41604
10368243	NM_010167	Eya4	-0.405525	4.41567
10551464	NM_007991	Fbl	0.400081	4.41487
10605986	NM_007515	Slc7a3	0.843222	4.41101
10400095	NM_013562	Ifrd1	0.635873	4.40348
10364460	NM_008504	Gzmm	0.856131	4.4025
10467344	NM_021315	Noc3l	0.63697	4.39839
10482500	NM_028810	Rnd3	-0.483128	4.39727
10547740	NM_144938	C1s	-1.25117	4.39641
10436369	NM_001177871	Filip1l	0.501734	4.3878
10423902	NM_011766	Zfpm2	0.408599	4.38658
10369630	NM_019553	Ddx21	0.484958	4.38048
10582445	NM_001081379	Ankrd11	0.459493	4.37488
10598626	NM_019634	Tspan7	-0.566218	4.37219
10566454	NM_028444	Prkcdbp	-0.439583	4.35485
10578207	NM_001081150	Lonrf1	0.739312	4.34927
10585194	NM_008360	Il18	-0.691851	4.34905
10351111	NR_002870	Dnm3os	-0.663151	4.34796
10464251	NM_181415	Atrnl1	-0.438855	4.34513
10464084	NM_001142918	Tcf7l2	-0.45962	4.34297
10545409	NM_016794	Vamp8	-0.472519	4.33667
10465895	NM_019699	Fads2	-0.440424	4.3331
10568873	NM_007403	Adam8	-0.519339	4.32761
10408557	NM_025429	Serpinb1a	-1.27226	4.31873
10406626	NM_147176	Homer1	0.644209	4.31762
10421557	NM_008410	Itm2b	-0.485745	4.31499
10533729	NM_177876	Vps37b	0.479407	4.31323
10378154	NM_001045536	Zzef1	0.382768	4.31239
10353102	NM_177834	Cpa6	-0.614478	4.30938
10501164	NM_007778	Csf1	0.411328	4.29752
10361846	NM_009048	Reps1	0.483407	4.28594
10576482	NM_026855	Arv1	0.564609	4.28046
10498024	NM_011990	Slc7a11	0.56243	4.26521
10435305	NM_001145884	Itgb5	-0.410529	4.25458
10527936	NM_021457	Fzd1	-0.392985	4.24486
10543939	BC064033	Fam180a	-0.423499	4.24218
10439442	NM_134102	Pla1a	-0.52195	4.24024
10398717	NM_177374	Trmt61a	0.786623	4.21522
10518726	NM_027460	Slc25a33	0.618882	4.21192
10397143	NM_023633	2410016O06Rik	0.540094	4.20837
10573924	NM_008610	Mmp2	-0.386939	4.1951
10435641	NM_008047	Fstl1	-0.429778	4.19147
10599174	NM_133990	Il13ra1	-0.791117	4.18628
10455015	NR_027885	Vaultrc5	0.854987	4.17888
10461629	NM_025658	Ms4a4d	-1.06813	4.17497
10376950	NM_008885	Pmp22	-0.458267	4.1695
10412466	NM_145942	Hmgcs1	-0.462717	4.16216
10500069	NM_008847	Pip5k1a	0.421025	4.16159
10545372	NM_153778	Atoh8	-0.514281	4.16085
10497381	NM_007825	Cyp7b1	-1.11799	4.16064
10347980	NM_022417	Itm2c	-0.455699	4.14746
10399005	NM_007763	Crip1	-0.538549	4.14458
10467136	NM_009890	Ch25h	-0.572245	4.14259
10458828	NM_033037	Cdo1	-0.625183	4.14174
10386125	NM_001166669	Gemin5	0.574249	4.13905
10580957	NM_172758	Slc38a7	0.45723	4.13631
10576911	NM_010111	Efnb2	0.456895	4.13051
10433445	NM_172961	Abat	-0.507726	4.12707
10443221	NM_001080769	Uhrf1bp1	0.537954	4.12524
10604932	NM_138309	Cd99l2	-0.372346	4.12508
10584549	NM_178227	Scn3b	-0.6485	4.10836
10489065	NM_180956	Ndrg3	-0.436875	4.08046
10474836	NM_019826	Ivd	-0.524896	4.07326
10425287	NM_134090	Kdelr3	-0.509795	4.06903
10453867	NM_001081223	Rbbp8	0.642384	4.06471
10448292	NM_001008425	Thoc6	0.680911	4.05572
10493640	NM_029937	Nup210l	0.683919	4.05124
10496023	NM_009811	Casp6	-0.518048	4.051
10442904	NM_028101	Jmjd8	-0.468727	4.04656
10588876	NM_025449	Nicn1	-0.400676	4.04583
10383756	NM_030694	Ifitm2	-0.478543	4.04039
10466248	NM_001025307	Stx3	0.463397	4.03739
10378627	NM_001029938	Rilp	0.46531	4.03234
10485388	NM_178886	Ldlrad3	0.624817	4.02757
10396476	NM_023275	Rhoj	-0.401001	4.0251
10501222	NM_008183	Gstm2	-0.650035	4.02447
10557459	NM_011952	Mapk3	-0.369438	4.02184
10365428	NM_028709	Btbd11	0.522589	4.02136
10422227	NM_011897	Spry2	0.730152	4.02127
10599962	NM_001081354	Mamld1	0.502107	4.01943
10381304	NM_026776	Vps25	-0.416122	4.00987
10545859	NM_020596	Egr4	1.07851	4.00526
10366881	NM_007837	Ddit3	0.424713	4.00521
10560304	NM_007590	Calm3	-0.400959	4.00252
10382376	NM_053273	Ttyh2	-0.398792	4.00245
10534862	NM_008788	Pcolce	-0.516907	4.0003
10598474	NM_078484	Slc35a2	-0.504716	3.99392
10512714	NM_001033306	Shb	0.411845	3.99351
10520544	NM_133350	Mapre3	-0.480283	3.97795
10391987	ENSMUST00000100346	Gm10844	0.739507	3.97756
10607183	NM_178358	Lhfpl1	-0.731761	3.97677
10435094	NM_016788	Tnk2	0.494414	3.96019
10460157	NM_013495	Cpt1a	-0.400302	3.96013
10381154	NM_009923	Cnp	-0.562461	3.95411
10595840	NM_153420	Acpl2	-0.51785	3.94799
10604694	NM_177293	Mtap7d3	0.512328	3.94767
10558439	NM_016966	Phgdh	0.578662	3.94549
10367544	NM_001113470	Ctdsp2	-0.368892	3.94342
10488147	NM_001172160	Flrt3	0.501447	3.93449
10357604	NM_019777	Ikbke	-0.446201	3.93387
10533345	NM_009656	Aldh2	-0.590155	3.9271
10586240	NM_001162917	Dennd4a	0.602736	3.9246
10378453	BC072573	1300001I01Rik	0.429725	3.90631
10467979	NM_009127	Scd1	-0.374638	3.90093
10541895	NM_011609	Tnfrsf1a	-0.418868	3.89756
10402835	NM_025399	Nudt14	-0.656654	3.89104
10458314	NM_028261	Tmem173	-0.538906	3.88799
10442321	NM_181821	Hcfc1r1	-0.45512	3.88784
10438907	NM_008148	Gp5	0.83178	3.88429
10453747	NM_130449	Colec12	-0.453153	3.87805
10569494	NM_023680	Tnfrsf22	0.435638	3.8773
10586118	NM_138304	Calml4	-0.502963	3.87336
10377508	NM_001024206	Trappc1	-0.453308	3.86773
10532828	NM_029956	Mmab	-0.472332	3.86299
10445688	NM_001081636	Ccnd3	-0.376978	3.8506
10398364	---	NA	-0.754514	3.8474
10369567	NM_145419	Hkdc1	0.530343	3.83669
10565958	NM_183168	P2ry6	-0.492365	3.83349
10380761	NM_138657	Socs7	0.611916	3.83253
10545130	NM_007836	Gadd45a	0.758402	3.83105
10540622	NM_030178	Brpf1	0.3852	3.83009
10588522	NM_145620	Rrp9	0.572762	3.82625
10465278	NM_026772	Cdc42ep2	-0.454794	3.82197
10522024	NM_019636	Tbc1d1	0.504008	3.81914
10388648	NM_172945	Ankrd13b	0.377917	3.81863
10393379	NM_026280	Mxra7	-0.448356	3.80807
10466304	NM_172442	Dtx4	0.570749	3.8047
10507500	NM_008135	Slc6a9	0.441793	3.7953
10399470	NM_144551	Trib2	-0.49836	3.78936
10455118	NM_053143	Pcdhb18	-0.448614	3.78485
10598448	NM_008423	Kcnd1	-0.436917	3.77928
10398319	NM_010052	Dlk1	-0.478581	3.77862
10442549	NM_183149	Zfp598	0.421085	3.77813
10563323	NM_001163662	Nucb1	-0.459692	3.77451
10436209	NM_001033238	Cblb	0.375151	3.7632
10454077	NM_001100449	Taf4b	0.760639	3.76005
10531919	NM_053262	Hsd17b11	-0.460268	3.75852
10574220	NM_009142	Cx3cl1	-0.485589	3.75698
10567355	NM_022420	Gprc5b	-0.449122	3.7529
10588223	NM_181394	Anapc13	-0.584172	3.7269
10514520	NM_028979	Cyp2j9	-0.571159	3.72594
10567797	NM_028816	Xpo6	0.441619	3.72235
10506643	NM_029565	Tmem59	-0.388232	3.72155
10469404	NM_023116	Cacnb2	0.389766	3.71966
10466008	NM_145496	Dak	-0.406862	3.71784
10469457	NM_026162	Plxdc2	-0.346424	3.71682
10572516	NM_173013	Mtap1s	0.401981	3.704
10491300	NM_011386	Skil	0.546117	3.69151
10586306	NM_020043	Igdcc4	-0.49202	3.68149
10358717	NM_197990	1700025G04Rik	0.54073	3.68076
10501235	NM_026764	Gstm4	-0.526403	3.68004
10560655	NM_020486	Bcam	-0.527299	3.67866
10405094	NM_172015	Iars	0.395102	3.67729
10431697	NM_011994	Abcd2	-0.83672	3.67266
10360848	NM_133684	Mosc2	-0.546435	3.66701
10576610	NM_033620	Pard3	0.461976	3.66087
10532085	NM_011578	Tgfbr3	-0.434535	3.65901
10595404	NM_001160378	Fam46a	0.628996	3.65523
10409579	NM_019568	Cxcl14	-0.694196	3.65516
10574545	NM_172759	Ces5	-0.680884	3.65328
10508190	NM_001035526	AU040320	0.397939	3.65096
10411552	NM_001081061	Bdp1	0.633593	3.64398
10561306	NM_011116	Pld3	-0.41526	3.64028
10413657	NM_029626	Glt8d1	-0.556422	3.63747
10401673	NM_009368	Tgfb3	-0.41323	3.63263
10539263	NM_013586	Loxl3	-0.423469	3.62755
10373571	ENSMUST00000051011	1110012D08Rik	-0.435617	3.62586
10599654	NM_028375	Cxx1c	-0.522511	3.62336
10407435	NM_134066	Akr1c18	-0.65443	3.61738
10532784	NM_026805	Svop	-0.400934	3.60333
10415396	NM_023699	Nfatc4	-0.563901	3.60014
10608680	---	NA	-0.606273	3.58463
10480090	NM_001001309	Itga8	-0.538194	3.5818
10398420	NR_029883	Mir382	-0.877146	3.57976
10494509	NM_146135	Pias3	-0.454989	3.57514
10506298	NM_175036	Leprot	-0.463535	3.57493
10580191	NM_001081981	Nfix	-0.366913	3.57459
10586248	NM_001162917	Dennd4a	0.761892	3.57222
10355050	NM_001045513	Raph1	0.398427	3.57113
10540659	NM_133923	Ttll3	0.551518	3.55912
10374478	NM_021372	Sertad2	0.399446	3.55637
10346410	NM_023617	Aox3	-0.664911	3.55485
10607712	NM_008177	Grpr	-0.660887	3.55434
10580033	NM_011925	Cd97	-0.455435	3.54571
10598138	NM_001030293	Spry3	-0.483734	3.54499
10479379	NM_148933	Slco4a1	0.370554	3.54188
10508436	NM_023485	Sync	-0.44157	3.54141
10476759	NM_028724	Rin2	-0.488521	3.53888
10412038	NM_145456	Zswim6	0.427106	3.53201
10575476	NM_146216	Vac14	0.452344	3.52894
10376803	NM_178618	Fam83g	0.430252	3.52789
10485170	NM_009963	Cry2	0.403956	3.52517
10438358	NM_213614	2015-09-06	-0.404449	3.52305
10540034	NM_027406	Aldh1l1	-0.574092	3.52262
10376813	NM_001029936	Cytsb	0.376579	3.52161
10461475	NM_172302	Cpsf7	0.409604	3.51648
10483439	NM_001081088	Lrp2	0.514614	3.50042
10560434	NM_026111	Qpctl	-0.400811	3.49951
10481634	NM_146118	Slc25a25	0.480241	3.49256
10586242	NM_001162917	Dennd4a	0.536843	3.49058
10471655	NM_146120	Gsn	-0.383924	3.48924
10603252	NM_001024526	Larp4	0.478863	3.48429
10517274	NM_029100	Sepn1	-0.399252	3.48342
10348653	NM_016696	Gpc1	-0.385498	3.48295
10542740	NM_010656	Sspn	-0.50281	3.47982
10406598	NM_172588	Serinc5	-0.450933	3.47518
10380830	NM_001080935	B230217C12Rik	-0.706291	3.46511
10495781	NM_013867	Bcar3	0.628866	3.46345
10587012	NM_001114328	Ccpg1	-0.610177	3.45854
10570002	NM_001162906	2410089E03Rik	0.523996	3.43128
10604906	NM_010498	Ids	-0.471918	3.43104
10411107	NM_023821	Cmya5	-0.377964	3.42617
10405013	NM_199056	Ippk	0.564001	3.42316
10363231	NM_020561	Smpdl3a	-0.580664	3.422
10544219	NM_139294	Braf	0.404617	3.41897
10566875	ENSMUST00000098110	AA474408	-0.615816	3.41848
10427772	NM_033074	Tars	0.557698	3.41281
10412909	NM_010191	Fdft1	-0.556224	3.41228
10536499	NM_007616	Cav1	-0.393175	3.40823
10444068	NM_001025313	Tapbp	-0.399317	3.40395
10604175	NM_172930	Fam70a	-0.748476	3.3982
10558961	NM_053082	Tspan4	-0.349792	3.39371
10489878	NM_008968	Ptgis	-0.541137	3.39299
10514340	NM_001040654	Cdkn2a	-0.434426	3.3929
10538338	NM_172728	Creb5	0.431671	3.39212
10399265	NM_010881	Ncoa1	0.386846	3.39174
10598403	NM_138602	Praf2	-0.432692	3.38967
10450075	NM_001001892	H2-K1	-0.497887	3.38892
10457302	NM_007935	Epc1	0.434954	3.38559
10545401	NM_016872	Vamp5	-0.415218	3.3827
10583090	NM_019471	Mmp10	0.410277	3.37932
10564631	NM_023908	Slco3a1	-0.414507	3.37639
10499854	NM_011309	S100a1	-0.54986	3.37409
10426891	NM_027334	Mettl7a1	-0.474386	3.36844
10369154	NM_008548	Man1a	-0.574029	3.35056
10527133	NM_178398	Wipi2	0.369455	3.35
10544596	NM_023056	Tmem176b	-0.422224	3.34892
10571045	NM_026121	Bag4	0.824983	3.34695
10370180	NM_146007	Col6a2	-0.528829	3.34274
10422598	NM_009155	Sepp1	-0.731846	3.3289
10489391	NM_007398	Ada	-0.409121	3.32724
10475314	NM_032393	Mtap1a	-0.50986	3.32509
10538547	NM_012056	Fkbp9	-0.427678	3.32181
10450723	NM_010395	H2-T10	-0.442169	3.31878
10392347	NM_145823	Pitpnc1	-0.409848	3.31463
10399696	NM_001081977	Rnf144a	-0.437377	3.31164
10419015	NM_130878	Cdhr1	-0.454918	3.30873
10481627	NM_008491	Lcn2	-0.407265	3.30018
10351738	NM_023041	Pex19	-0.418385	3.29543
10496956	NM_178016	Pigk	-0.38441	3.2951
10406817	NM_007930	Enc1	0.370228	3.28314
10429160	NM_009177	St3gal1	-0.378642	3.28192
10543737	NM_017478	Copg2	-0.433882	3.2793
10463535	NM_053086	Nolc1	0.378676	3.27928
10361091	NM_007498	Atf3	0.459209	3.27927
10470462	NM_015734	Col5a1	-0.395248	3.27808
10534075	NM_133900	Psph	0.475086	3.27696
10583519	NM_010493	Icam1	-0.435644	3.27103
10426557	NM_001163487	Pfkm	-0.485809	3.27003
10521182	BC099925	Fam193a	0.377411	3.26807
10501971	NM_178655	Ank2	0.454794	3.26293
10573027	NM_001081164	Otud4	0.401176	3.25772
10389207	NM_013653	Ccl5	-0.46992	3.24965
10530692	NM_010612	Kdr	0.771842	3.24584
10605797	NM_001033329	Arhgef9	-0.672956	3.24326
10471067	NM_009116	Prrx2	-0.395123	3.23955
10371616	NM_144807	Chpt1	-0.534464	3.23926
10574572	NM_197999	2210023G05Rik	-0.725246	3.23643
10418480	NM_153547	Gnl3	0.558972	3.23568
10555946	NM_011421	Smpd1	-0.409904	3.23367
10381361	NM_178932	Aoc2	0.727059	3.23144
10398422	NR_029548	Mir134	-0.482564	3.23003
10479726	NM_153594	Pcmtd2	-0.538682	3.22612
10389581	NM_001005341	Ypel2	-0.450256	3.22153
10481518	NM_022415	Ptges	-0.390646	3.21931
10359034	NM_001024945	Qsox1	-0.503783	3.21927
10394173	NM_172421	Asxl2	0.386642	3.21496
10506668	NM_145550	Yipf1	-0.517553	3.21211
10552418	NM_026695	Etfb	-0.417031	3.21104
10574157	NM_001033207	Nlrc5	0.376462	3.20986
10398354	---	NA	-0.695399	3.20927
10371188	NM_176954	Celf5	-0.425285	3.20801
10549341	NM_138757	4933424B01Rik	0.436992	3.20361
10515452	NM_001145637	Gm1661	-0.591946	3.20049
10460585	NM_010235	Fosl1	0.379019	3.1951
10577586	NM_001122820	Ap3m2	-0.446563	3.18645
10510286	NM_027985	Mad2l2	-0.398042	3.18373
10593591	NM_144784	Acat1	-0.551204	3.17941
10597518	NM_009371	Tgfbr2	-0.428545	3.17883
10373036	NM_001171026	Os9	-0.436653	3.17595
10497149	NM_026582	Wls	-0.463888	3.16332
10463997	NM_011050	Pdcd4	-0.782494	3.15975
10399973	NM_024124	Hdac9	-0.528695	3.15942
10458894	NM_010728	Lox	-0.37584	3.1566
10582129	NM_026648	Lrrc50	0.445607	3.14984
10519183	NM_179203	Atad3a	0.441859	3.14543
10550730	NM_022409	Zfp296	0.512922	3.14356
10380116	NM_172448	Rnf43	-0.44039	3.13676
10607738	NM_181315	Car5b	-0.56362	3.13431
10426208	NM_182928	Adm2	0.77656	3.13087
10432236	NM_172612	Rnd1	0.52654	3.12772
10553280	NM_008186	Gtf2h1	0.582299	3.12312
10439612	NM_172506	Boc	-0.348549	3.12039
10475324	NM_009897	Ckmt1	-0.613257	3.11798
10416510	NM_013745	Nufip1	0.436841	3.10768
10525030	NM_011537	Tbx5	-0.484888	3.10525
10441740	NM_026644	Agpat4	-0.50318	3.10338
10383982	NM_001080924	Znrf3	0.7415	3.10218
10578222	NM_015802	Dlc1	0.492721	3.10006
10536494	NM_016900	Cav2	-0.440024	3.09835
10479749	NM_001013376	Rpp38	0.549656	3.09822
10573626	NM_173866	Gpt2	0.422845	3.09622
10425283	NM_010755	Maff	0.391586	3.08992
10365344	NM_146008	Tcp11l2	-0.534922	3.07936
10425808	NM_009775	Tspo	-0.452369	3.07726
10386058	NM_009242	Sparc	-0.319725	3.07579
10594679	NM_001081242	Tln2	-0.421939	3.07439
10379518	NM_013654	Ccl7	-0.503406	3.07137
10361760	NM_013898	Timm8a1	0.585682	3.07006
10485042	NM_001033451	Zfp408	0.636311	3.06289
10485013	BC085239	1110051M20Rik	-0.375916	3.06156
10373202	NM_028230	Shmt2	0.645898	3.05926
10388532	NM_008750	Nxn	-0.382515	3.05148
10447589	NM_007991	Fbl	0.348988	3.0377
10437655	NM_011955	Nubp1	-0.486131	3.03629
10529133	NM_001177901	Zfp513	0.399534	3.03522
10387568	NM_001034097	Tnfsf12-Tnfsf13	-0.378701	3.03114
10447100	NM_194269	Morn2	-0.638189	3.02554
10361098	NM_025424	Nenf	-0.38979	3.01704
10379163	NM_201406	Pigs	-0.450215	3.01181
10448811	NM_020608	Cramp1l	0.377014	3.00898
10553299	NM_030694	Ifitm2	-0.379768	3.00392
10457323	NM_177595	Mkx	-0.473381	3.00098
