# Supplementary material for: Pint lincRNA connects the p53 pathway with epigenetic silencing by the Polycomb repressive complex 2
Source: Genome Biol. 2013 Sep 26;14(9):R104. doi: 10.1186/gb-2013-14-9-r104 (PMC4053822; doi:10.1186/gb-2013-14-9-r104)
Supplement: Additional file 4 — Table S3 Predicted upstream regulators of genes affected by Pint knockdown. [file gb-2013-14-9-r104-S4.XLSX]

## Sheet: Sheet0
UPSTREAM REGULATORS OF GENES AFFECTED BY Pint KNOCKDOWN
UPSTREAM REGULATOR	MOLECULE TYPE	PREDICTED ACTIVATION	ACTIVATION Z-SCORE	P-VALUE OF OVERLAP	TARGET MOLECULES DATASET	MECHANISTIC NETWORK
TNF	cytokine		-1,243	5,60E-30	A4GALT,ABCA1,ABTB2,ACADVL,AKAP12,AQP1,ARC,AVPR1A,AXIN1,BMP4,C3,CASP12,CCDC80,CCK,CCRN4L,CD82,CEBPG,CITED2,COL1A1,COL1A2,COL3A1,CP,CTGF,CTSF,CXCL6,CYBB,DCN,DENND4A,DHRS3,DUSP5,ECH1,EGR1,EGR2,ENPP2,EPHA2,ETS1,FAS,FCGRT,FIGF,GADD45B,GADD45G,Gbp2,GFPT2,GFRA2,GM2A,GSTM2,GSTT1,HGF,HLA-E,HMOX1,HP,IER2,IL1R1,IL1RN,IL33,IL7,IRF7,JUNB,KLF5,KLF6,LAMA4,LBP,LCAT,LIF,LXN,MUC4,MYC,NFKB2,NGF,NOS2,NOV,Nppb,NSG1,O…	CEBPB,CHUK,CTNNB1,IKBKB,IKBKG,IL1B,IL6,NFKB1,NFKBIA,NFkB (complex),RELA,STAT1,STAT3,TNF
PDGF BB	complex		0,969	8,11E-22	ADD3,AKAP12,AVPR1A,BMP4,C3,CCNL1,COL3A1,CP,CTGF,CTH,DCN,DUSP5,EGR1,EGR2,ETS1,FBLN5,FGF7,Gbp2,GDA,GDNF,GFPT2,HLA-E,HMOX1,IER2,JUNB,KLF6,KLHL21,LBP,LIF,MYC,NOS2,Nppb,PIM1,PLAT,POSTN,PPP1R15A,Scd2,SERPINA3,SLC7A1,SPHK1,TNFAIP3,TRIB3,VCAN,XDH	AR,CEBPB,CEBPD,CTNNB1,FOS,GH1,IL6,JUN,Jnk,NFKB1,NFKBIA,NFkB (complex),PDGF BB,RELA,RNA polymerase II,SMAD3,SMAD7,STAT1,STAT3,TGFB1,TP53
lipopolysaccharide	chemical drug	Inhibited	-2,336	1,49E-21	ABCA1,AGTR2,AHR,AQP1,ARC,AVPR1A,BMP4,C3,CASP12,CCNL1,CCRN4L,COL12A1,COL1A1,COL1A2,COL3A1,COL6A1,CP,CTGF,CTH,CUBN,CXCL6,CYBB,DCN,DIO2,DKK3,DRAM1,DUSP5,DUSP8,EGR1,EGR2,ENPP2,FAS,FBN1,FCGRT,GADD45B,GAS1,Gbp2,GPR84,HERPUD1,HGF,HMOX1,HP,IFITM2,IL17RA,IL1R1,IL1RN,IL33,INHBB,IRF7,ITIH2,JUNB,KCNJ15,KIAA1199,KLF6,LBP,LGALS3BP,LGALS9,LIF,LIPA,Ly6a (includes others),LYNX1,MME,MXD4,MYC,NFKB2,NGF,NID2,NOS2,Np…	CEBPB,IFNG,IL1B,IL6,JUN,NFKB1,NFKBIA,NFkB (complex),RELA,STAT1,STAT3,TNF,TP53,lipopolysaccharide
NFKBIA	transcription regulator		-1,139	5,80E-21	ANKRD1,C3,CCRN4L,CD82,CDH1,CDH3,COL1A2,COL3A1,CP,CTSF,CXCL6,DCN,ENPP2,FAS,FCGRT,GADD45B,GADD45G,Gbp2,GM2A,GPX3,GSTM5,GSTT1,HMOX1,HPSE,IL1RN,JUNB,KLF5,LIF,LY6E,LYNX1,MR1,MXD4,MYC,NFKB2,NGF,NOS2,OGN,PIK3R1,PIM1,PLAT,PMEPA1,RGS16,SAA2,SDC1,SERPINE2,SFRP1,SLC16A2,SOD3,TIMP3,TNFAIP3	CEBPB,CHUK,CTNNB1,ETS1,FOXA2,IKBKB,IL1B,IL6,NFKB1,NFKBIA,NFkB (complex),RELA,STAT1,STAT3,TNF,TP53
IL1B	cytokine		-1,381	3,23E-20	A4GALT,ANTXR1,ARC,AVPR1A,BMP4,C1R,C3,CCRN4L,CD82,CEBPG,COL10A1,CP,CSRNP1,CTSF,CXCL6,CYBB,DCN,DUSP5,EGR1,ENPP2,FAS,FGF7,FOXO1,GADD45B,GAS6,Gbp2,GM2A,HGF,HMOX1,HP,IER2,IL1R1,IL1RN,IL33,IL7,IRF7,IRS2,ITGA1,JUNB,LBP,LIF,MUC4,MYC,NFKB2,NGF,NOS2,OSMR,PAPPA,PENK,PIM1,PLAT,PLK3,PSMB8,PTGFR,RGS16,SAA2,SDC1,SERPINA3,SLC2A9,SMAD7,TAP2,TIMP3,TNFAIP3,UBE2L6,VCAN,VDR	CEBPB,IFNG,IKBKB,IL1B,IL6,JUN,NFKB1,NFKBIA,NFkB (complex),RELA,RNA polymerase II,STAT1,STAT3,TNF
TGFB1	growth factor		0,110	2,61E-18	ABCA1,ABCD1,ADAMTS2,AGTR2,AHR,ALDH18A1,ANKRD1,ANXA8L2 (includes others),AQP1,ATXN1,BMP4,CARS,CD34,CDH1,CDKN2B,CITED2,COL1A1,COL1A2,COL3A1,COL6A1,COL6A3,CPXM1,CTGF,CYBB,DCN,DKK3,EDNRA,EGR1,EGR2,EMILIN1,EPHA2,ETS1,FAS,FBLN1,FBLN5,FBN1,FGF7,FOXO1,GADD45B,GAS1,Gbp2,GDNF,GFPT2,HGF,HMOX1,IER2,IL1R1,IL1RN,INHBB,ITGA1,JUNB,KIAA1199,LANCL1,LCAT,LIF,LOXL2,Ly6a (includes others),MFAP2,MTHFD2,MUC4,MXD4,MYC,N…	Ap1,CEBPB,CTNNB1,ESR2,FOXO3,IFNG,JUN,MYC,NFKB1,NFKBIA,NFkB (complex),PI3K (complex),RELA,SMAD1,SMAD2,SMAD3,SMAD4,SMAD7,STAT1,STAT3,Smad,TGFB1,beta-estradiol
IKBKB	kinase	Inhibited	-2,960	8,66E-17	ABCA1,ANKRD1,C3,CCRN4L,CDH1,CP,CTSF,CXCL6,DCN,DGKA,EGR1,ENPP2,FAS,Gbp2,GM2A,GSTT1,HGF,HMOX1,IL1RN,JUNB,KLF5,MYC,NFKB2,NGF,NOS2,OGN,RGS16,SAA2,SERPINE2,SFRP1,SLC16A2,SOD3,TIMP3,VCAN	CEBPB,CHUK,CTNNB1,IKBKB,IKBKG,IL1B,NFKB1,NFKBIA,NFkB (complex),RELA,STAT3,TNF,TP53
dexamethasone	chemical drug		-1,918	1,01E-16	ADAMTS2,AMIGO2,ANKRD1,AQP1,ARL5B,AUH,BCAR1,C3,CARS,Cbr2,CDKN2B,COL10A1,COL1A1,COL6A1,CP,CTGF,CXCL6,CYBB,DCN,DIO2,DUSP5,EDNRA,EGR1,EGR2,FBLN1,FBN2,FGF7,FOXO1,GADD45B,GAS1,Gbp2,GSTM5,HGF,HP,IER2,IFI27L2,IL1R1,IL1RN,IL33,IL7,INHBB,IRF7,IRS2,JUNB,KCNJ15,LAMA4,LBP,LGALS3BP,LIF,Ly6a (includes others),LY6E,MAOB,MME,MMP19,MYC,NFKB2,NGF,NOS2,NOV,NREP,OLFML2B,P4HA2,PAM,PC,PDK2,PENK,PIK3IP1,PIK3R1,PIM1,PLAT…	AR,CEBPA,CEBPB,CTNNB1,EGFR,FOS,HDAC6,IFNG,IGF1,IL6,JUN,NFKB1,NFkB (complex),RELA,SMAD3,SMAD7,SP1,STAT1,STAT3,TGFB1,dexamethasone
tretinoin	chemical - endogenous mammalian		-1,524	1,10E-16	ABCA1,ABI3BP,ADD3,AHR,AKAP12,ANXA8L2 (includes others),AQP1,BMP4,C3,CCK,CD34,CD82,CDH1,CDKN2B,CEBPG,CITED2,COL1A1,COL1A2,COL3A1,CP,CSRNP1,CTGF,CUBN,CYBB,DCN,DHRS3,DIO2,EGR1,ENPP2,EPHX1,ETS1,GM2A,HEY2,HMOX1,IL1R1,ISLR,ITGA1,KCNJ2,KLF5,LAMA4,LBP,LGALS9,LIPA,LOXL2,Ly6a (includes others),LY6E,MAOB,MMP19,MTHFD2,MUC4,MXD4,MYC,NID2,NOS2,NOV,NPC2,OGN,P4HA2,PAM,PENK,PIM1,PLAT,PLK3,POSTN,POU3F1,SEMA7A,SERP…	Ap1,CEBPB,CTNNB1,EGR1,FOXO3,JUN,MAPK8,NFKB1,NFKBIA,NFkB (complex),NR3C1,PI3K (complex),RELA,SMAD3,SMAD4,SMAD7,SP1,STAT3,TGFB1,TNF,TP53,tretinoin
beta-estradiol	chemical - endogenous mammalian		0,945	1,26E-16	ABCA1,ACADVL,AGTR2,AHR,AQP1,BMP4,C3,CA12,CACNA1G,CCDC80,CDH1,CITED2,COL1A1,COL1A2,COL3A1,CP,CPXM1,CTGF,CUBN,CYBB,DCLK1,DCN,ECH1,EGR1,EGR2,ENPP2,ETS1,FAS,FBLN1,FBN1,FCGRT,FGF7,FMOD,FOXO1,GADD45B,GADD45G,Gbp2,GDNF,GM2A,GPX3,GSTT1,HERPUD1,HGF,HLA-E,HMOX1,HOXC6,IER2,IFRD2,IL1R1,IL7,INHBB,IRF7,IRS2,ITGA1,JUNB,KLF6,KPNA4,LUM,MME,MUC4,MXD4,MYC,NOP56,NOS2,Nppb,OGN,PAM,PCP4L1,PDK2,PENK,PIK3R1,PLAT,PPRC1,P…	APP,AR,CEBPB,CREB1,CTNNB1,IL1B,JUN,NFKB1,NFKBIA,NFkB (complex),PRL,RELA,SMAD3,SMAD7,SP1,STAT1,STAT3,TGFB1,TNF,TP53,beta-estradiol
IKBKG	kinase	Inhibited	-2,644	2,89E-16	C3,CCRN4L,CP,CTSF,CXCL6,DCN,ENPP2,Gbp2,GM2A,GSTT1,IL1RN,IRF7,JUNB,KLF5,NFKB2,NGF,Nppb,OGN,RGS16,SAA2,SERPINE2,SFRP1,SLC16A2,SOD3,TNFAIP3	CHUK,CTNNB1,IKBKB,IKBKG,JUN,NFKB1,NFKBIA,NFkB (complex),RELA,RNA polymerase II,STAT3,TNF,TP53
SMAD7	transcription regulator	Activated	2,432	4,20E-16	ADAMTS2,CDKN2B,CITED2,COL1A1,COL1A2,COL3A1,COL6A1,COL6A3,CTGF,DCN,EFEMP1,FAS,GAS6,HMOX1,MUC4,NID2,NOS2,PLAT,PMEPA1,SLC5A5,SMAD7,TGFBI,TIMP3,VDR	CEBPA,CEBPB,CTNNB1,NFkB (complex),SKIL,SMAD1,SMAD2,SMAD3,SMAD4,SMAD7,SP1,Smad,TGFBR1
ERBB2	kinase	Activated	2,747	6,39E-15	CCDC80,CD34,CD82,CDH1,CDH3,CDKN2B,CDON,COL1A1,COL3A1,COL6A1,COL6A3,CTGF,DPT,EGR1,FGF7,FIGF,FOXO1,GAS6,GPX3,HP,JUNB,LUM,LXN,MAP1B,MFAP2,MME,MYC,NFKB2,NOS2,NPC2,P4HA2,PENK,PLAT,PMEPA1,RECK,RRAD,SDC1,SERPINA3,SFRP1,SMAD7,SMTN,SQRDL,TAP1,TAP2,TGFBI,THBS4,TIMP3,VCAN,VDR,WFS1,WISP2	AR,CTNNB1,Creb,EGF,EGFR,ERBB2,ERBB4,ETS1,FOS,HDAC6,JUN,NFKBIA,NFkB (complex),PRL,SMAD3,SP1,STAT1,STAT3
CHUK	kinase	Inhibited	-2,601	8,29E-15	C3,CCRN4L,CP,CTSF,CXCL6,DCN,ENPP2,FAS,GADD45B,Gbp2,GM2A,GSTT1,HEY2,HMOX1,IL1RN,JUNB,KLF5,MYC,NFKB2,NGF,NOV,OGN,RGS16,SAA2,SERPINE2,SFRP1,SLC16A2,SOD3,TNFAIP3	CHUK,IKBKB,IKBKG,JUN,NFKB1,NFKBIA,NFkB (complex),RELA,RNA polymerase II,STAT3,TNF,TP53
AHR	ligand-dependent nuclear receptor	Activated	2,607	1,15E-13	ADAMTS2,CDKN2B,CHD7,COL12A1,COL1A1,COL1A2,COL3A1,COL6A1,COL6A3,DCN,EFEMP1,EMILIN1,FAS,FBLN5,FBN2,GAS1,GAS6,GSTM5,HEY2,HP,LBP,MYC,NID2,NOS2,PCP4L1,PLAT,PPP1R15A,SAA2,SDC1,SLC1A4,STEAP4,TGFBI,TIMP3,TIPARP	AHR,BRCA1,CEBPA,CEBPB,CTNNB1,EGFR,FOS,HDAC6,IL6,JUN,NFKB1,NFKBIA,NFkB (complex),PPARGC1A,SMAD3,SMAD7,STAT1,STAT3,TGFB1,TP53
GNA15	enzyme			1,61E-13	ADD3,AKAP12,AVPR1A,C3,CP,CTH,FBLN5,FGF7,Gbp2,GDA,HLA-E,HMOX1,LBP,MYC,PLAT,SERPINA3,SLC7A1,TRIB3,VCAN,XDH	CHUK,CTNNB1,GNA15,IKBKB,JUN,Jnk,MYC,NFKB1,NFKBIA,NFkB (complex),RELA,RNA polymerase II,SMAD3,STAT1,STAT3,TP53
WNT3A	other		-1,041	1,95E-13	AHR,BMP4,CACNA1G,CASP12,COL1A1,CTGF,CYP2F1,DCN,EGR2,FMOD,GADD45G,GAS1,GDNF,LRRC17,MRGPRF,MYC,NDNF,NOS2,OGN,PMEPA1,SFRP2,SLC7A2,TIMP3,TNN,WISP2	Akt,Ap1,CEBPA,CEBPD,CREB1,CTNNB1,FOS,Ins1,JUN,Jnk,NFKB1,NFkB (complex),Rock,SMAD2,SMAD3,SMAD4,SOX9,STAT3,TCF,TP53,WNT3A
HRAS	enzyme		1,985	2,00E-13	ANTXR1,ATXN1,BMP4,Cbr2,CCDC80,CDH1,CDH3,CDKN2B,CDON,COL1A1,COL1A2,COL3A1,CTGF,EFEMP1,EGR1,EPHX1,ETS1,FAS,GADD45G,GAS6,GPX3,HGF,HMOX1,IFITM2,JUNB,KLF5,LRRC17,LXN,MAOB,MYC,NID2,NOS2,Nppb,PMEPA1,POSTN,RECK,RTN4,Serpina3g (includes others),SERPINE2,SESN3,SLC5A5,SMARCA2,TAP1,TAP2,TIMP3,VCAN	BRCA1,CEBPB,CREB1,ERK,HRAS,JUN,Jnk,NFKBIA,NFkB (complex),Ras,SMAD2,SMAD3,SMAD4,SMAD7,SP1,STAT3,Smad,TP53
PD98059	chemical - kinase inhibitor		-0,986	3,56E-13	AKAP12,ANKRD1,C3,CCK,CDH1,CDH3,CDKN2B,COL1A1,COL1A2,COL3A1,CTGF,DHRS3,DIO2,DUSP5,EGR1,EGR2,ETS1,GDNF,HGF,HMOX1,IL1RN,JUNB,LAT,MYC,NGF,NOP56,NOS2,OSMR,PC,PIK3R1,PIM1,PLAT,POSTN,PPP1R10,PPP1R15A,RECK,RETSAT,SDC1,ST5,STOM,TF,VCAN,VDR,WISP2	CREB1,EGF,ERK,ETS1,FOS,JUN,Jnk,MYC,NFKB1,NFkB (complex),P38 MAPK,PD98059,PPARG,RAF1,RELA,SMAD3,STAT3,TP53
TP53	transcription regulator	Inhibited	-2,313	4,20E-13	ACADVL,ADD3,AKAP12,ANTXR1,ANXA8L2 (includes others),ATXN1,CARS,CCDC80,CCNL1,CD82,CDH1,CDH3,COL1A1,COL1A2,COL3A1,CP,CTGF,CTSF,DGKA,DKK3,DRAM1,DUSP5,ECH1,EGR1,EMILIN1,ENPP2,EPHA2,EPHX1,FAS,FOXO1,GADD45G,GAS1,GAS6,GDA,GPX3,GSTM5,HMOX1,IL7,IRF7,JUNB,LIF,LRRC17,Ly6a (includes others),MFAP2,MYC,NFKB2,NID2,NOS2,PIK3R1,PIM1,PMEPA1,POSTN,PPP1R15A,RGS16,ROBO1,RRAD,Serpina3g (includes others),SERPINE2,SERPI…	AR,BRCA1,CTNNB1,ERBB2,FOS,JUN,Jnk,MYC,NFKB1,NFKBIA,NFkB (complex),REL,RELA,RNA polymerase II,SMAD3,STAT1,STAT3,TP53,estrogen receptor
mifepristone	chemical drug		1,521	8,97E-13	AQP1,C3,Cbr2,CTGF,CTSF,CYBB,DIO2,DKK3,EGR1,EGR2,FAS,GAS6,INHBB,IRS2,JUNB,Ly6a (includes others),MME,MYC,OGN,PC,PLAT,POSTN,PTN,ROBO1,SAA2,SERPING1,SFRP2,THBS2,TIMP3,VCAN,VDR	Akt,Ap1,BRCA1,CEBPA,CEBPB,Creb,EGR1,ERK1/2,ETS1,FOS,GNRH1,JUN,NFKB1,NFKBIA,NFkB (complex),PPARG,RELA,STAT3,TP53,dexamethasone,mifepristone
SMAD3	transcription regulator		-0,166	1,66E-12	ANKRD1,CDH1,CDKN2B,COL10A1,COL1A1,COL1A2,COL3A1,COL6A1,COL6A3,CTGF,EGR1,FBLN1,GADD45B,HMOX1,HP,JUNB,LUM,MYC,NOS2,NOV,SLC5A5,SMAD7,TF,TIMP3,VDR	CTNNB1,JUN,NFKB1,NFkB (complex),SMAD1,SMAD2,SMAD3,SMAD4,SMAD7,SP1,Smad,TGFB1,TP53,Tgf beta
bexarotene	chemical drug	Inhibited	-4,243	1,01E-11	ABCA1,ADD3,CEBPG,CTH,DHRS3,DUSP5,EPHA2,GPM6B,HERPUD1,IER2,ITM2A,LOXL2,MTHFD2,PIK3R1,PLAT,SIAH2,SLC7A1,SLC7A5
IFNG	cytokine	Inhibited	-2,112	2,84E-11	ABCA1,AHR,AQP1,ARC,AVPR1A,C1R,C3,CASP12,CDH1,CHAC1,COL1A1,COL1A2,CP,CTGF,CXCL6,CYBB,DUSP5,EDNRA,EGR1,EGR2,FAS,FBLN1,GAS6,Gbp2,GDNF,HLA-E,HMOX1,IER2,IFITM2,IL17RA,IL1R1,IL1RN,IL7,IRF7,IRS2,JUNB,KLF6,LGALS3BP,LGALS9,LIF,Ly6a (includes others),LY6E,MUC4,MYC,NGF,NOS2,PAM,PAPPA,PENK,PIM1,PSMB8,PTN,SAA2,SEMA7A,Serpina3g (includes others),SERPING1,SLC16A9,SLC7A5,SMAD7,SMTN,SOD3,TAP1,TAP2,UBE2L6,VDR,VNN1…	CEBPB,IFNG,IL1B,IL4,IL6,IRF8,JUN,NFKB1,NFKBIA,NFkB (complex),RELA,RNA polymerase II,STAT1,STAT3,STAT6
TAF4	transcription regulator		-0,391	3,33E-11	CDH1,CDH3,CTGF,DCN,ETS1,FIGF,FMOD,GAS1,GAS6,IL1RN,KLF5,LRRC15,LUM,OLFML3,PENK,PTN,THBS2
IL6	cytokine	Inhibited	-2,364	5,38E-11	ABCA1,AHR,AXIN1,C3,CCK,CD82,CDKN2B,COL3A1,CP,CTGF,CXCL6,CYBB,DCN,EGR1,ENPP2,FAS,FCGRT,GADD45B,GADD45G,Gbp2,HGF,HMOX1,HP,IL1R1,IL1RN,IL7,JUNB,LBP,LCAT,LIF,MYC,NGF,NOS2,PENK,PIM1,PLAT,PPP1R15A,PSMB8,PTGFR,SAA2,SERPINA3,SMAD7,STOM,TAP1,TBC1D9	CEBPB,IFNG,IL1B,IL6,JUN,MYC,NFKB1,NFKBIA,NFkB (complex),RELA,RNA polymerase II,STAT1,STAT3,TNF,TP53
CREB1	transcription regulator	Activated	3,336	8,05E-11	ABCA1,ARC,C1orf51,CARS,CCK,CSRNP1,DIO2,EGR1,EGR2,GADD45B,HERPUD1,HMOX1,IRF7,IRS2,JUNB,KLF5,MYC,NOS2,NPC2,PENK,PPP1R15A,SIAH2,SLC16A1,TF,TIPARP,Zfp948	Ap1,CREB1,CREM,Creb,FOS,JUN,NFKB1,NFKBIA,NFkB (complex),RELA,RNA polymerase II,TSH
AGT	growth factor		0,180	5,29E-10	ADD3,AGTR2,ARHGEF11,COL1A1,COL1A2,COL3A1,COL6A1,CP,CTGF,CYBB,EDNRA,EFEMP1,EGR1,ETS1,FGF7,GSTM5,HGF,HMOX1,INHBB,KLF5,LIF,MXD4,MYC,NFKB2,NGF,NOS2,Nppb,NREP,PIK3R1,POSTN,PTGFR,SMAD7,SOD3,STC1	AGT,ANGPT2,CTNNB1,ESR2,ETS1,HGF,JUN,MYC,NFKBIA,NFkB (complex),NR3C2,PPARG,RELA,SMAD2,SMAD3,SMAD7,TGFB1,aldosterone,beta-estradiol
HTT	transcription regulator	Inhibited	-3,153	5,99E-10	ABCA1,ADAMTS2,AKAP12,AQP1,C1R,CA12,CCK,CHKA,CITED2,COL6A1,COL6A3,CSNK1E,CTGF,DCN,DIO2,DKK3,DNM1,DUSP5,EGR1,EGR2,ENPP2,FIGF,GADD45G,GPX3,JUNB,KCNJ2,KLF5,Ldhb,NOS2,NREP,PC,PENK,POU3F1,PPRC1,PRELP,PSMB8,RGS16,Scd2,SERPINA3,Serpina3g (includes others),SERPING1,SFRP1,TGFBI,THBS2,THRA,TIMP3	ADORA2A,Ap1,BRCA1,CEBPA,CEBPD,CREB1,Creb,FOS,FOXO1,FOXO3,HIF1A,HTT,Ins1,JUN,NFKBIA,NFkB (complex),PTEN,RNA polymerase II,SMAD3,STAT3,TP53
PRL	cytokine		-0,880	6,75E-10	CDH1,COL1A1,COL1A2,COL3A1,DCN,EGR1,HERPUD1,ITGA1,Meg3,MME,MYC,NOS2,PC,PDK2,PENK,PIM1,PLAT,PTGFR,SDC1,SERPINA3,SFRP2,VDR,XDH	AR,CTNNB1,Creb,ESR2,JUN,MAP2K1,MAPK8,MYC,NFKBIA,NFkB (complex),NR3C1,PRL,RELA,SMAD3,SMAD4,SP1,STAT1,STAT3,TP53,beta-estradiol
LY294002	chemical - kinase inhibitor		0,630	8,03E-10	ABCA1,AGTR2,AXIN1,CDH1,CDKN2B,COL1A1,COL1A2,CP,CTGF,CUBN,CXCL6,EGR1,EGR2,EMILIN1,ETS1,FAS,FGF7,HERPUD1,HGF,HMOX1,IER2,IFRD2,IL1RN,INHBB,IRS2,JUNB,LIF,MYC,NOS2,PIK3R1,PIM1,POSTN,PTN,SLC5A5,TNFAIP3,VCAN	AR,Akt,Ap1,CEBPA,CREB1,ERK1/2,ETS1,FOS,FOXO3,IGF1,JUN,LY294002,NFKB1,NFkB (complex),P38 MAPK,PI3K (complex),PPARG,RELA,SMAD3,SP1,STAT3,TP53
RAF1	kinase		0,719	1,20E-09	AKAP12,ANKRD1,CDKN2B,CDON,DHRS3,DIO2,DUSP5,EGR1,FAS,IER2,IL1R1,LIF,MAOB,MYC,NGF,NOP56,Nppb,OSMR,PC,PLAT,PPP1R10,SDC1,WISP2	Ap1,CEBPB,FOS,IL6,JUN,NFKB1,NFKBIA,NFkB (complex),RAF1,RELA,RNA polymerase II,Ras,SMAD2,SMAD3,SP1,STAT1,STAT3,TP53
CREM	other	Activated	3,353	1,23E-09	ABCA1,ARC,C1orf51,COL3A1,CSRNP1,DIO2,EGR1,EGR2,GADD45B,IRS2,JUNB,KLF5,NOS2,NPC2,PPP1R15A,SIAH2,SLC16A1,TIPARP,Zfp948	Ap1,CEBPA,CEBPD,CREB1,CREM,Creb,ETS1,FOS,Ins1,JUN,MYC,NFkB (complex),P38 MAPK,PPARG,RNA polymerase II,SMAD3,SP1,STAT3
TGFB2	growth factor		0,567	1,36E-09	ABCA1,COL10A1,COL1A1,COL1A2,COL3A1,CTGF,EGR1,FAS,HMOX1,MUC4,NOS2,VCAN,VDR	Ap1,CEBPA,CEBPB,CREB1,CTNNB1,EGR1,ELK3,JUN,Mapk,NFKB1,NFkB (complex),PPARA,PPARG,SMAD3,SMAD4,SMAD7,SP1,Smad,TGFB1,TGFB2
Alpha catenin	group	Activated	3,679	1,42E-09	ADAMTS2,COL1A1,COL1A2,COL3A1,COL6A1,COL6A3,CXCL6,EPHA3,LAMA4,LUM,MMP19,NOV,SAA2,STEAP4,THBS2,TNFAIP3,TWIST2	Alpha catenin,NFKB1,NFKBIA,NFkB (complex),RELA,SMAD3,TP53
cycloheximide	chemical reagent		1,512	1,63E-09	AHR,ATP2B4,CCK,CITED2,COL1A1,CTGF,DIO2,EGR1,FAS,GADD45B,GADD45G,HGF,HMOX1,IL1RN,IRF7,IRS2,JUNB,KLF5,MME,MMP19,MYC,NOS2,Nppb,OGN,PLAT,RERG,SLC5A5,TNFAIP3,VDR,XDH	Ap1,CEBPB,CREB1,CTNNB1,FOS,IL6,JUN,NFKB1,NFKBIA,NFkB (complex),P38 MAPK,PPARG,RELA,SMAD3,SP1,STAT1,STAT3,TNF,cycloheximide,prostaglandin E2
NFkB (complex)	complex		0,006	1,71E-09	ANKRD1,C1R,C3,CCK,CD82,CDH1,COL1A2,CTGF,CXCL6,DUSP5,EGR1,ETS1,FAS,GADD45B,GAS6,Gbp2,GDNF,GFPT2,HMOX1,IL1RN,IRF7,JUNB,LIF,MYC,NFKB2,NGF,NOS2,Nppb,PLK3,RGS16,SAA2,SERPINA3,SLC7A1,SMAD7,TAP1,TAP2,TNFAIP3,TRIB3,Wfdc17	CEBPB,ETS1,IL1B,IL6,IRF1,NFKB1,NFKBIA,NFkB (complex),REL,RELA,SMAD3,STAT1,STAT3,TNF,TP53
thapsigargin	chemical toxicant		1,276	1,98E-09	CASP12,CDH1,COL1A1,CP,DIO2,EGR1,EGR2,ETS1,HERPUD1,HMOX1,IER2,IL1R1,MYC,NGF,PPP1R15A,RETSAT,SLC5A5,WBP1,WFS1	Akt,Ap1,CEBPA,CEBPD,CREB1,Creb,FOS,FOXO1,FOXO3,Ins1,Insulin,NFKB1,NFkB (complex),P38 MAPK,PPARG,RNA polymerase II,SMAD3,STAT3,TP53,thapsigargin
halofuginone	chemical drug		1,987	2,15E-09	ADD3,AKAP12,COL1A1,COL1A2,CP,CTGF,DKK3,EGR1,EPHX1,FBLN5,FBN1,GPX3,IFITM2,LGALS3BP,PPAP2B,PRELP,Scd2,SMAD7	Ap1,CEBPB,FOS,JUN,NFkB (complex),SMAD3,SMAD4,SMAD7,SP1,Smad,halofuginone
FGF2	growth factor		-0,376	2,19E-09	AGAP3,AGTR2,BMP4,CCK,CDH1,COL1A1,COL1A2,COL3A1,DCN,EGR1,ENPP2,ETS1,FAS,FOXO1,GDNF,HGF,HPSE,JUNB,NOS2,NOV,PENK,PLAT,SDC1,SFRP1,SPRY4,TF,TIMP3,TWIST2	AR,Ap1,CEBPA,FGF2,FOS,IGF1,JUN,Jnk,NFKB1,NFKBIA,NFkB (complex),PRL,RELA,SMAD3,SP1,STAT1,STAT3,TNF,TP53
Tgf beta	group		-0,378	2,31E-09	ABCA1,AXIN1,CDH1,CDKN2B,COL10A1,COL1A1,COL1A2,CTGF,DCN,GADD45B,JUNB,LCAT,LIF,MUC4,MYC,NOS2,PLAT,PMEPA1,POSTN,PPAP2B,SMAD7,TGFBI,TIMP3	CEBPB,CTNNB1,IL6,JUN,NFKB1,NFkB (complex),SKIL,SMAD1,SMAD2,SMAD3,SMAD4,SMAD7,SP1,STAT1,STAT3,Smad,TGFB1,Tgf beta
FADD	other	Inhibited	-3,194	3,03E-09	ARID5A,EGR1,FAS,GADD45B,IRF7,JUNB,KLF6,LY6E,MYC,PIM1,PPP1R15A,PSMB8,TIPARP,TNFAIP3	CEBPB,FADD,FAS,JUN,Jnk,MAPK8,NFKB1,NFKBIA,NFkB (complex),NR3C1,RELA,RNA polymerase II,SMAD3,STAT3,TP53
CEBPB	transcription regulator	Inhibited	-4,021	4,10E-09	ANTXR1,C3,CDKN2B,COL10A1,COL1A1,COL1A2,CP,DCN,FAS,FBLN1,GAS1,HGF,HP,IL1RN,IL7,IRS2,LBP,MYC,NOS2,PPP1R15A,PTGFR,SAA2,SLC7A1,SQRDL,TF,TMEM176A,TRIB3,VCAN,VDR,XDH	Ap1,BRCA1,CEBPA,CEBPB,FOS,IL6,JUN,MYC,NFKB1,NFKBIA,NFkB (complex),PPARG,RELA,RNA polymerase II,SMAD3,SP1,STAT1,STAT3,TP53
CR1L	other	Activated	2,058	5,28E-09	C3,COL1A1,COL1A2,COL3A1,COL6A1,COL6A3,CTGF,FBN1,LUM
EGFR	kinase		1,917	8,98E-09	CHKA,Cma2/Mcpt9,COL1A1,COL3A1,COL6A1,CTGF,EGR1,FBN1,FGF7,HP,IER2,JUNB,LAMA4,MME,MYC,NOS2,OSMR,PLAT,POSTN,SERPINA3,SERPINE2,SFRP1,VCAN,VDR	AR,CEBPA,CEBPB,CTNNB1,EGF,EGFR,ERBB2,ERK1/2,ETS1,FOS,JUN,Jnk,NFkB (complex),PPARG,RELA,SMAD3,SMAD4,SMAD7,STAT3,Smad,TP53,estrogen receptor
IGF2	growth factor		-0,277	1,04E-08	CTGF,EGR1,EGR2,GAS1,IER2,IFITM2,JUNB,KIFAP3,MYC,NGF,NOS2,Nppb,OGN,PIK3R1,PIM1,RGS16,TGFBI,THBS2,THRA	AR,Akt,Ap1,CEBPA,CEBPD,CREB1,ELK1,FOS,IGF1,IGF2,INSR,Ins1,JUN,NFKB1,NFkB (complex),P38 MAPK,PPARG,SMAD3,SP1,STAT3,TP53
FGF1	growth factor		0,270	1,07E-08	AHR,CDH1,CTGF,EGR1,GADD45G,GDNF,GSTM5,HMOX1,LRRC17,MYC,NDNF,PMEPA1,POSTN,SLC7A2,TIMP3,WISP2	CREB1,CTNNB1,EGR1,ERK,FGF1,JUN,MAP2K1/2,NFKB1,NFkB (complex),NR3C1,Ras,SMAD2,SMAD3,SMAD4,SP1,SRC,STAT3,TCF,TP53
actinomycin D	chemical drug		-0,917	1,12E-08	ABCA1,ARC,AVPR1A,CCK,COL1A2,CTGF,ETS1,FAS,GSTM5,HMOX1,IRS2,MYC,NGF,NOS2,Nppb,PAPPA,SMAD7,SPHK1,TAP1,TF,VDR	Ap1,CEBPA,IFNG,JUN,NFKB1,NFKBIA,NFkB (complex),PPARA,PPARG,RELA,RNA polymerase II,SMAD3,STAT1,STAT3,TNF,actinomycin D
thioacetamide	chemical toxicant		-1,912	1,23E-08	ADD3,AKAP12,COL1A1,COL3A1,CP,CTGF,DKK3,EPHX1,FBLN5,FBN1,GPX3,HGF,IFITM2,LGALS3BP,LXN,MYC,PPAP2B,PRELP,PSMB8,Scd2,SMAD7
KRAS	enzyme		1,290	1,29E-08	AHR,ANXA8L2 (includes others),AOX1,BMP4,CCDC80,CDH1,CDH3,COL1A1,COL3A1,CTNND2,DCLK1,DUSP5,EFEMP1,FBN1,GAS1,IFITM2,ITM2A,NOS2,PIM1,PLAT,SERPINA3,SERPINE2,ST5,STOM,TAP1,VCAN	BRCA1,CTNNB1,EGFR,FOS,HDAC6,JUN,Jnk,KRAS,MYC,NFKBIA,NFkB (complex),RELA,SMAD3,SMAD4,STAT1,STAT3,TCF,TP53
SB203580	chemical - kinase inhibitor		0,841	1,40E-08	AQP1,BMP4,C3,CCK,COL1A1,COL1A2,COL3A1,CTGF,EGR1,FAS,HMOX1,IL1RN,IRF7,JUNB,MYC,NFKB2,NOS2,PENK,POSTN,PPP1R15A,RCN3,SERPING1,SLC5A5,SOD3,TIMP3,VDR,XDH	CEBPB,CREB1,IFNG,IL4,JUN,NFKB1,NFKBIA,NFkB (complex),P38 MAPK,PPARG,RELA,SB203580,SMAD3,SMAD4,SMAD7,STAT1,STAT3,STAT6,Smad,TNF
IL4	cytokine		-0,811	1,58E-08	AHR,AUH,C3,CCRN4L,CITED2,COL1A1,COL1A2,COL6A3,CTGF,CXCL6,DGKA,EEA1,EGR2,EPHX1,FAS,GADD45G,Gbp2,GPM6B,IER2,IL1R1,IL1RN,IL33,IRF7,ITGA1,JUNB,LGALS3BP,LIF,MYC,NFKB2,NOS2,PIM1,POSTN,PROS1,PSMB8,SAA2,Scd2,Serpina3g (includes others),SLC7A2,SYT11,TAP2,TGFBI,TIMP3,VDR	BCL6,CEBPB,IFNG,IL1B,IL4,IL5,JUN,NFKB1,NFKBIA,NFkB (complex),RELA,SMAD3,STAT1,STAT3,STAT6,TP53
MYC	transcription regulator	Activated	2,955	1,62E-08	AKAP12,ALDH18A1,AQP1,CDH1,CDKN2B,CHKA,COL1A1,COL1A2,COL3A1,COL6A3,EGR2,FAS,FBLN5,FBN1,FBN2,FCGRT,FMOD,GADD45B,GADD45G,GAS1,Gbp2,GM2A,HLA-E,HMOX1,IRF7,KLF6,Ldhb,LGMN,LUM,LXN,Ly6a (includes others),MYBBP1A,MYC,NGF,NOP56,Nppb,PAM,PPP1R15A,PSMB8,PTN,Scd2,SERPINE2,SFRP1,SLC16A1,SLC7A5,SQRDL,THBS2	Ap1,BRCA1,CTNNB1,ESR2,FAS,FOS,JUN,MYC,NFKB1,NFKBIA,NFkB (complex),RELA,SMAD3,SP1,STAT3,TP53,beta-estradiol
EGF	growth factor		0,931	2,72E-08	ARC,CDH1,COL1A1,COL1A2,COL3A1,CTGF,DCN,DIO2,DUSP5,EGR1,EGR2,EPHA2,ETS1,GAS1,HGF,HMOX1,IER2,IL1R1,JUNB,MUC4,MYC,NGF,NOS2,PLAT,PPAP2B,Scd2,SDC1,SERPINA3,SPRY4,TIMP3,VCAN,VDR	Ap1,CREB1,CTNNB1,EGF,ELK1,ELK3,ETS1,FOS,HGF,JUN,Mapk,Mek,NFKB1,NFkB (complex),SMAD2,SMAD3,SMAD7,SP1,SRF,STAT3,TGFB1,prostaglandin E2
plicamycin	chemical drug		0,039	3,92E-08	ABCA1,AHR,COL1A1,COL1A2,CTGF,DNM1,GFRA2,HDAC4,HMOX1,SEMA7A,SERPINE2,STARD10,VDR	Ap1,BRCA1,CEBPB,CREB1,EGR1,JUN,NFKB1,NFKBIA,NFkB (complex),PRKCD,RELA,SMAD1,SMAD2,SMAD3,SMAD4,SP1,STAT3,Smad,TGFBR2,TP53,plicamycin
troglitazone	chemical drug		-0,003	4,12E-08	ABCA1,C3,CARS,CDH1,CEBPG,COL1A1,COL1A2,CXCL6,DCN,DGKA,DHRS3,ECH1,EGR1,ETS1,HGF,HMOX1,ITM2A,LAMA4,MAOB,MME,MYC,NOS2,Nppb,PC,SDC1,SIRT6,SLC39A10,TRIB3,UPK1B	CEBPA,CTNNB1,D-glucose,JUN,MAPK8,NFKB1,NFKBIA,NFkB (complex),NR3C1,PPARA,PPARG,PTGES,RELA,RNA polymerase II,SMAD3,SP1,TP53,troglitazone
STAT3	transcription regulator		-0,188	4,62E-08	CDH1,CDON,COL3A1,EGR1,EGR2,FAS,GADD45G,Gbp2,HGF,HMOX1,HP,IFITM2,IL1RN,IL7,IRF7,JUNB,LBP,LCAT,LIF,MYC,NOS2,PIM1,PSMB8,PTN,SERPINA3,SERPINE2,SYNPO,TAP1,VCAN	CEBPB,ETS1,IFNG,IL1B,IL6,IRF1,IRF8,JUN,NFKB1,NFKBIA,NFkB (complex),RELA,RNA polymerase II,STAT1,STAT3,TNF
RELA	transcription regulator		0,107	5,93E-08	ANKRD1,COL1A1,COL1A2,CXCL6,CYBB,DIO2,EGR1,FAS,FCGRT,HMOX1,IER2,IL1RN,IRF7,JUNB,LUM,MYC,NFKB2,NOS2,PLK3,SAA2,SERPINE2,SMAD7,TAP1,TAP2,TNFAIP3,TWIST2	CEBPB,ETS1,IL6,JUN,NFKB1,NFKBIA,NFkB (complex),REL,RELA,RNA polymerase II,STAT1,STAT3,TNF,TP53
progesterone	chemical - endogenous mammalian		1,101	6,32E-08	AQP1,C3,CD82,CDH1,CDKN2B,CITED2,CP,CTSF,CYP2F1,ENPP2,FOXO1,GAS6,GSTT1,HGF,IRS2,ITGA1,ITGA11,KLF5,LIF,LXN,MYC,NOS2,PIK3R1,POSTN,PPAP2B,PROS1,Scd2,SPHK1,TGFBI,TIMP3,TIPARP,WISP2,XDH	AKT1,Ap1,CEBPA,CEBPB,CREB1,CTNNB1,FOXO1,FOXO3,IL1B,Insulin,JUN,MAPK8,NFKB1,NFKBIA,NFkB (complex),NR3C1,RELA,SMAD3,SMAD7,STAT3,TGFB1,TP53,progesterone
FOS	transcription regulator		-0,801	8,07E-08	CDON,CERS4,COL1A1,CTGF,CTH,DIO2,EEA1,EGR1,EGR2,FBN1,FIGF,GAS1,GM2A,HMOX1,IRS2,JUNB,KLF6,LGALS3BP,MYC,NGF,Nppb,PENK,PLAT,PMEPA1,RAB11FIP1,SDC1,SERPINE2,SFRP2,SIRT6,SMAD7,TGFBI,TIPARP,XDH	Ap1,CEBPB,CREB1,EGR1,ETS1,FOS,JUN,MYC,NFkB (complex),RELA,RNA polymerase II,SMAD3,SMAD4,SP1,TP53,WT1
Cg	complex		-1,640	8,40E-08	CCDC86,CDH1,DPT,EFEMP1,EGR1,FAS,GAS1,HPSE,IL33,INHBB,IRS2,ITGA1,LGALS3BP,LIF,MMP19,NOS2,PAPPA,PLAT,PPAP2B,PTGFR,SAA2,SDC1,SLC5A5,STC1,VCAN	AR,CEBPA,CEBPD,CREB1,CTNNB1,Cg,Creb,ERK1/2,ESR2,ETS1,FOS,JUN,MYC,NFATC2,NFKBIA,NFkB (complex),PPARG,RELA,STAT3,Vegf,beta-estradiol,cyclic AMP,testosterone
U0126	chemical - kinase inhibitor		-1,296	8,78E-08	AQP1,ARC,C3,CCNL1,CDH1,CTGF,DUSP5,EGR1,ENPP2,EPHA2,ETS1,GADD45B,GDNF,GFPT2,HERPUD1,HMOX1,IER2,JUNB,KLF5,LIF,MYC,NOS2,NREP,OSMR,POSTN,PRELP,STC1,TAP2,TF,TIMP3,WISP2	CREB1,EGF,ERK,ETS1,FOS,JUN,MAP2K1/2,NFKB1,NFKBIA,NFkB (complex),NR3C1,RELA,RNA polymerase II,SMAD2,SMAD3,STAT3,TNF,TP53,U0126
SYVN1	transporter	Inhibited	-2,000	1,27E-07	AHR,DIO2,DPYD,EPHA2,GGCX,IFITM2,LGALS3BP,NFKB2,PPAP2B,SCARA3,SLC16A1,SLC39A10,SLC43A2,SLC7A2,SLC7A5,STOM
MAPK9	kinase		-1,437	1,56E-07	AQP1,BMP4,EGR1,GADD45B,IER2,JUNB,LGALS3BP,LIF,MYC,NOS2,PLAT,PPP1R15A,SOD3,THRA,TNFAIP3,VDR	CEBPB,CTNNB1,EGFR,FOS,HDAC6,IFNG,IL1B,JUN,MAPK8,MAPK9,NFKB1,NFKBIA,NFkB (complex),NR3C1,RELA,SMAD3,STAT1,STAT3,TNF,TP53
decitabine	chemical drug	Inhibited	-2,300	1,67E-07	AKAP12,BMP4,CDH1,CDH3,CDKN2B,COL1A2,COL3A1,COL6A3,CTGF,FAS,FBN2,GADD45B,GADD45G,HLA-E,HPSE,IRF7,JUNB,LUM,MAOB,MYC,NOS2,RASGRF2,RECK,ROBO1,RRAD,SFRP1,SMARCA2,TIMP3,TLL1,VCAN	Ap1,BRCA1,CEBPB,EGR1,Histone h3,JUN,MYC,NFKBIA,NFkB (complex),RELA,RNA polymerase II,SMAD3,SMAD4,SP1,STAT1,STAT3,TP53,decitabine
F2	peptidase		0,886	1,88E-07	COL1A1,CTGF,CYBB,DKK3,EGR1,ETS1,HMOX1,IER2,IFRD2,JUNB,KLF6,LOXL2,MYC,NOS2,PLAT,PROS1,SLC7A1,SMTN,TAP2,TNFAIP3,TRIO,YIF1A	Ap1,CREB1,CTNNB1,EGR1,ELK3,ETS1,F2,JUN,Mapk,NFKB1,NFKBIA,NFkB (complex),PPARA,PRKCA,RELA,SMAD3,SMAD7,SP1,TGFB1,TP53,VEGFA
poly rI:rC-RNA	chemical reagent		-0,598	1,93E-07	ABCA1,ARID5A,C3,CASP12,DIO2,DUSP5,EGR1,FAS,GADD45B,Gbp2,HLA-E,IRF7,JUNB,KLF6,LGALS9,LIF,LY6E,MYC,NOS2,PIM1,PPP1R15A,PSMB8,SERPING1,SLC5A5,TAP1,TAP2,TIPARP,TNFAIP3	CEBPB,IFNG,IL6,IRF8,JUN,NFKB1,NFKBIA,NFkB (complex),RELA,RNA polymerase II,STAT1,STAT3,TNF,poly rI:rC-RNA
IL1	group		-0,859	2,11E-07	AHR,C3,CD34,COL1A1,CP,DCN,FAS,FGF7,GDNF,HGF,HMOX1,HP,IL1R1,IL1RN,IL33,IL7,LIF,MYC,NGF,NOS2,SAA2,TNFAIP3,VCAN,XDH	CEBPA,CEBPB,CEBPD,CTNNB1,IKBKB,IL1,IL6,JUN,NFKB1,NFKBIA,NFkB (complex),PPARGC1A,RELA,SMAD3,SMAD7,STAT1,STAT3,TGFB1,TP53
IRS1	enzyme		0,180	2,35E-07	CDH1,CDKN2B,COL3A1,COL6A1,COL6A3,EGR1,IRS2,LAMA4,MYC,PIK3R1,PPAP2B,SFRP2,TGFBI,THRA,TRIB3	AKT1,Ap1,CEBPA,CEBPD,CREB1,FOS,FOXO1,FOXO3,HDAC2,HIF1A,IRS1,Ins1,Insulin,MXI1,NFKB1,NFKBIA,NFkB (complex),RELA,SMAD3,TP53
H-7	chemical - kinase inhibitor		-1,726	3,43E-07	COL1A1,COL1A2,EGR1,FAS,JUNB,LAT,MYC,PIM1,VDR	Ap1,BRCA1,CEBPB,CREB1,Ca2+,ELK3,FOS,H-7,JUN,MYC,Mapk,NFKB1,NFKBIA,NFkB (complex),Pkc(s),RELA,SP1,STAT1,STAT3,TP53
INSR	kinase			3,82E-07	ACADVL,ANKRD1,AQP1,COL6A3,CTGF,EGR1,EGR2,FBLN1,GAS1,IER2,IFITM2,JUNB,KCNJ15,KIFAP3,LAT2,MYC,NFKB2,NGF,Nppb,OGN,PIM1,RGS16,THBS2,THRA,WBP1	Akt,Ap1,CREB1,ELK1,ELK3,ETS1,FOS,IGF2,INSR,JUN,MYC,Mapk,NFKB1,NFKBIA,NFkB (complex),RELA,SP1,SRF,STAT3,TCF,TP53
PTH	other		-0,618	4,20E-07	ADD3,COL1A1,COL1A2,CTGF,EGR2,IL33,MME,POSTN,SFRP2,SLC43A2,SMAD7,STC1,THBS4,TMEM119,VDR,WISP2	CEBPB,CREB1,CTNNB1,Ca2+,EGFR,FOS,GATA4,HDAC6,ID1,JUN,NFkB (complex),PTH,SMAD1,SMAD3,SMAD4,SMAD7,STAT3,Smad,TP53
P38 MAPK	group		-0,007	4,36E-07	ABCA1,CCK,COL3A1,CTGF,CXCL6,DGKA,DIO2,EGR1,EGR2,ETS1,FAS,HMOX1,HP,IL1RN,JUNB,KLF5,MYC,NGF,NOS2,POSTN,RRAD,SLC5A5,VDR	Ap1,CEBPB,CREB1,ERK,IKBKB,IL6,JUN,NFKB1,NFKBIA,NFkB (complex),P38 MAPK,Pkc(s),RELA,SMAD3,SP1,STAT1,STAT3,TNF,TP53
SEMA7A	other		-1,134	5,44E-07	COL1A1,COL1A2,COL3A1,CTGF,EGR1,NOV,WISP2
STAT6	transcription regulator		-0,312	5,51E-07	AUH,COL1A1,COL1A2,DGKA,EGR1,EGR2,EPHX1,GADD45B,GADD45G,Gbp2,GPM6B,IER2,IL1RN,IRS2,LGALS3BP,LIF,Ly6a (includes others),PROS1,Scd2	BCL6,ELK1,ELK4,IFNG,IL4,IL5,JUN,MAPK1,NFKB1,NFKBIA,NFkB (complex),RELA,RNA polymerase II,STAT1,STAT3,STAT6
ERBB3	kinase		0,666	5,69E-07	Cma2/Mcpt9,COL1A1,COL6A1,EGR1,FBN1,HMOX1,HP,IER2,LAMA4,SERPINA3,SFRP1,TIMP3	AR,CTNNB1,EGF,EGFR,ELK1,ERBB2,ERBB3,ERBB4,ETS1,FOS,HDAC6,JUN,NFKB1,NFkB (complex),NRG1,RELA,SMAD3,STAT3,estrogen receptor
5-N-ethylcarboxamido adenosine	chemical reagent		-1,763	6,18E-07	CDKN2B,COL1A2,CTGF,EGR1,EGR2,GDNF,HMOX1,IER2,JUNB,KLF6,NOS2,VCAN,VDR	5-N-ethylcarboxamido adenosine,Akt,Ap1,CEBPA,CEBPD,CREB1,Creb,ERK1/2,ETS1,FOS,JUN,NFKB1,NFKBIA,NFkB (complex),P38 MAPK,PPARG,RELA,RNA polymerase II,SMAD3,STAT3,TP53,cyclic AMP
forskolin	chemical toxicant		0,185	6,28E-07	ABCA1,AKAP12,CCK,COL10A1,COL1A1,CTGF,DHRS3,DIO2,EGR1,FAS,GSTM5,HMOX1,HP,INHBB,IRS2,JUNB,MMP19,MYC,NGF,NOS2,NPC2,P4HA2,PENK,PHKA2,PLAT,POU3F1,RASAL2,SLC5A5,SMAD7,STC1,SYNPO,TNFAIP3,VCAN,VDR	Ap1,CREB1,FOS,FSH,JUN,NFkB (complex),P38 MAPK,PPARG,Pkc(s),RELA,SMAD3,SP1,STAT3,forskolin,norepinephrine
doxorubicin	chemical drug		-1,137	6,34E-07	A3galt2,BMP4,COL3A1,CP,CTGF,CYBB,DUSP5,EGR1,FAS,FBLN1,HMOX1,HSPB6,IRF7,LGALS3BP,LXN,MYC,NOS2,Nppb,PMEPA1,PSMB8,RGS16,SMAD7,SPHK1,TAP1,TAP2	BRCA1,IRF8,JUN,MYC,NFKB1,NFKBIA,NFkB (complex),RELA,RNA polymerase II,SMAD3,STAT1,STAT3,TP53,doxorubicin
SP1	transcription regulator		-0,589	6,74E-07	ABCA1,AKAP12,BMP4,CDKN2B,CITED2,COL1A1,COL1A2,CTGF,CTH,DNM1,EGR1,FAS,HDAC4,HGF,HMOX1,HPSE,LCAT,LIPA,MAOB,MUC4,MYC,Nppb,PENK,PIM1,PTN,RECK,SLC7A1,SMAD7,TNFAIP3,VDR	CEBPA,CEBPB,CTNNB1,EGR1,JUN,NFATC2,NFkB (complex),PPARGC1A,RELA,SMAD1,SMAD2,SMAD3,SMAD4,SMAD7,SP1,STAT3,Smad,TP53,Vegf
trichostatin A	chemical drug		-1,946	6,80E-07	AKAP12,CA12,CD34,CDH1,CDKN2B,COL1A2,COL6A3,CYBB,DNM1,ENPP2,FAS,FBLN1,GADD45G,HPSE,ITGA1,LGMN,MUC4,MYC,NFKB2,NOS2,PENK,PIM1,PPRC1,RECK,RERG,SDC1,Serpina3g (includes others),SFRP1,SIAH2,SLC5A5,SPHK1,TIMP3	Ap1,CEBPB,EGR1,HDAC2,Histone h3,MTA1,MYC,NFKB1,NFKBIA,NFkB (complex),RELA,RNA polymerase II,SMAD3,SMAD4,SP1,STAT3,TP53,decitabine,estrogen receptor,trichostatin A
triamcinolone acetonide	chemical drug		-1,732	6,88E-07	AQP1,AUH,BMP4,CHKA,CTH,EDNRA,EGR1,GAS1,IER2,IRF7,JUNB,MXD4,MYC,NOS2,RAPGEF2,RGS16,SERPINA3,SFRP2,SLC16A1	NFkB (complex),NR3C1,TP53,triamcinolone acetonide
Mapk	group		0,956	6,96E-07	ARC,COL1A1,CTGF,CYBB,EGR1,FBLN1,HGF,HMOX1,JUNB,MUC4,MYC,NOS2,NOV	APP,Ap1,CEBPB,CREB1,ERK,FOS,FOXO3,JUN,Mapk,NFKB1,NFKBIA,NFkB (complex),PI3K (complex),RELA,SMAD3,SP1,STAT3,TP53
LIPE	enzyme			8,28E-07	ANKRD1,AQP1,CITED2,COL1A1,COL1A2,CP,DMPK,EGR1,FMOD,PAM,POSTN,RRAD,Scd2,SMAD7	CEBPA,ERK1/2,ETS1,LIPE,NFkB (complex),PPARG,RELA
CTNNB1	transcription regulator		-0,763	8,87E-07	AHR,BMP4,CACNA1G,CD34,CDH1,COL1A1,CPSF4,CTGF,CTNND2,Cxcl15,DIO2,FAS,GADD45B,GDNF,IL1R1,INHBB,ITGA1,KLF5,LIPA,LY6E,MAN2B1,MME,MYC,NOS2,SAA2,SERPINA3,SERPINE2,SFRP1,SMAD7,TIMP3,VCAN	Ap1,CREB1,CTNNB1,ERK,FOS,JUN,NFKB1,NFKBIA,NFkB (complex),RELA,RNA polymerase II,SMAD1,SMAD2,SMAD3,SMAD4,SP1,TCF,TP53
OSM	cytokine	Inhibited	-4,235	9,56E-07	ABCA1,AHR,ATP2B4,C1R,CDH1,CDH3,COL3A1,COL6A1,DHRS3,GADD45G,HGF,HMOX1,HP,IL33,IL7,IRF7,JUNB,LBP,LIF,MYC,NOS2,OSMR,PSMB8,SERPINA3,SERPING1,SLC16A1,TAP1,TAP2,TIMP3,UBE2L6,VDR,XDH	CEBPB,IL6,JUN,LIF,MAPK8,MYC,NFKB1,NFKBIA,NFkB (complex),NR3C1,OSM,RELA,RNA polymerase II,SMAD3,STAT1,STAT3,TP53
rosiglitazone	chemical drug	Inhibited	-2,003	9,60E-07	ACADVL,C3,CDH1,COL1A1,CTGF,DHRS3,ECH1,ETS1,HGF,HMOX1,HP,IL1RN,IRS2,MR1,NGF,NOS2,Nppb,PC,PIK3R1,POSTN,PPAP2B,SAA2,Serpina3g (includes others),SPON2,UPK1B,WISP2	Ap1,CEBPA,D-glucose,FOXO3,JUN,NFKB1,NFKBIA,NFkB (complex),PI3K (complex),PPARA,PPARG,RELA,SMAD3,SP1,STAT3,TNF,rosiglitazone
ERBB4	kinase		1,236	9,63E-07	CDH1,COL3A1,EGR1,FGF7,FIGF,HMOX1,MYC,SERPINA3,SERPINE2,SFRP1,TIMP3,WISP2	AKT1,AR,CREB1,CTNNB1,EGFR,ERBB2,ERBB4,ERK,FOS,HDAC6,JUN,NFKB1,NFKBIA,NFkB (complex),RELA,SMAD3,STAT3,TP53,estrogen receptor,prostaglandin E2
dihydrotestosterone	chemical - endogenous mammalian		-0,634	1,01E-06	ACADVL,AQP1,BCAR1,CDH1,COL3A1,COL6A1,CTGF,CYBB,DIO2,EGR1,FGF7,FOXO1,GPX3,GRWD1,INHBB,IRS2,LY6E,MME,NID2,NOS2,PAM,PC,PMEPA1,POSTN,SERPINE2,SLC1A4,SLC2A9,SOD3,TF,VCAN	AGT,AR,CTNNB1,EGFR,ERBB2,ESR2,FOS,HDAC6,JUN,Jnk,MYC,NFKBIA,NFkB (complex),RELA,SMAD3,STAT3,TP53,beta-estradiol,dihydrotestosterone,estrogen receptor
APP	other		-0,818	1,09E-06	ABCA1,ARC,C3,CA12,CD82,CDH1,CDH3,CTGF,CYBB,DCN,DNM1,ECH1,EGR1,ENPP2,GPM6B,H2afv,HERPUD1,HLA-E,HMOX1,IRF7,IRS2,ITGA1,JUNB,LBP,LCAT,Ldhb,Ly6a (includes others),MAP1B,MME,MYC,NOS2,OGN,PCP4L1,PENK,PIK3R1,PLAT,SMAD7,SMARCA2,VCAN	APP,Ap1,CEBPB,CREB1,Creb,ELK3,IL1B,IL6,JUN,LDL,Mapk,NFKB1,NFKBIA,NFkB (complex),PPARA,RELA,RNA polymerase II,SP1,STAT1,STAT3
JUN	transcription regulator		-0,815	1,30E-06	AKAP12,CDH1,COL1A1,COL1A2,CTGF,DIO2,FAS,FBLN5,GAS6,GDNF,HMOX1,IRS2,JUNB,LBP,LIF,MAOB,MYC,NGF,NOS2,NOV,Nppb,PENK,SDC1,SLC7A1,SMAD7,VDR	Ap1,CEBPB,CTNNB1,EGR1,ETS1,FOS,JUN,MYC,NFKB1,NFKBIA,NFkB (complex),RELA,RNA polymerase II,SMAD3,SMAD4,SMAD7,SP1,STAT1,Smad,TGFB1,TP53
ERK	group		0,791	1,67E-06	CCK,CDH1,COL1A1,CTGF,CXCL6,DIO2,EGR1,EPHA2,ETS1,FOXO1,HEY2,HMOX1,JUNB,KLF5,LIF,MYC,RECK,VCAN	Ap1,BRCA1,CEBPA,EDN1,ERK,ERK1/2,ETS1,FOS,JUN,NFKB1,NFKBIA,NFkB (complex),PPARG,RELA,RNA polymerase II,SMAD3,SP1,STAT3,Smad,TP53
MAPK8	kinase		-0,264	1,68E-06	ABCA1,AQP1,BMP4,CDH1,COL1A1,CYBB,EGR1,FOXO1,HMOX1,LIF,MAOB,MYC,NOS2,TNFAIP3,VDR	Ap1,CREB1,ERK,FOS,IFNG,JUN,MAPK8,MAPK9,NFKB1,NFkB (complex),PARP1,RELA,SIRT1,SMAD3,SP1,STAT1,STAT3,TP53
Jnk	group		-0,715	1,72E-06	CDH1,COL1A1,COL3A1,CTGF,CXCL6,EGR1,FAS,GDNF,HMOX1,MYC,NOS2,PLAT,POSTN,SESN2,TNN,VCAN	BRCA1,CEBPA,CEBPB,CREB1,CTNNB1,EGFR,ERK1/2,ETS1,FOS,HDAC6,JUN,Jnk,NFKBIA,NFkB (complex),P38 MAPK,PPARG,RELA,SMAD3,SMAD4,SMAD7,STAT3,Smad,TP53
prostaglandin E2	chemical - endogenous mammalian		0,480	1,74E-06	AHR,ARC,CASP12,CDH1,COL1A1,CTGF,DCN,EEA1,EGR1,EGR2,ETS1,FAS,FMOD,FOXO1,HMOX1,IL1R1,IL1RN,MMP19,MYC,NOS2,PENK	AR,Ap1,CEBPA,CREB1,FOS,FOXO3,IFNG,IGF1,JUN,Jnk,NFKB1,NFkB (complex),P38 MAPK,PI3K (complex),PPARG,RELA,SMAD3,SP1,STAT1,STAT3,TP53,prostaglandin E2
MAPK1	kinase		1,632	2,08E-06	EGR1,EGR2,Gbp2,GFOD1,Gstt3,HLA-E,IL1RN,IRF7,JUNB,LAMA4,LGALS3BP,LIF,MAOB,NOS2,PROS1,PSMB8,RGS16,Serpina3g (includes others),SFRP2,SPRY4,TAP1,UBE2L6,VDR	ARRB1,ELK4,FOS,IRF8,JUN,MAPK1,MYC,NFKB1,NFKBIA,NFkB (complex),RELA,RNA polymerase II,SRF,STAT1,STAT3,TP53
BIRC5	other			2,13E-06	COL1A1,COL3A1,CTGF,DPT,FBLN1,FBN1,FMOD,LAMA4,LUM	Ap1,BIRC5,JUN,MYC,RELA,RNA polymerase II,TP53
EGR1	transcription regulator		-0,770	2,39E-06	ARC,BCAR1,COL1A1,COL1A2,CXCL6,EGR1,EGR2,FAS,GADD45B,GDNF,HMOX1,HPSE,JUNB,MAOB,MYC	Ap1,CEBPB,CREB1,EGR1,ERK,FOS,JUN,MAPK14,NFKB1,NFKBIA,NFkB (complex),RELA,SMAD3,SMAD4,SP1,TP53
cisplatin	chemical drug		-0,895	2,46E-06	A3galt2,ACADVL,ANKRD1,AQP1,ATXN1,BMP4,CDKN2B,CHKA,COL1A1,CP,CTGF,DGKA,DHRS3,DRAM1,EGR1,FAS,GAS1,HMOX1,HYAL1,LBP,Ldhb,LIPA,LXN,MXD4,MYC,NOS2,NREP,PLAT,PLK3,PSMB8,RAB11FIP1,Serpina3g (includes others),TIMP3,TRIO	AKT1,Akt,Ap1,BRCA1,JUN,Jnk,MAPK8,NFKB1,NFKBIA,NFkB (complex),NR3C1,RELA,SMAD3,STAT3,TP53,cisplatin
estrogen	chemical drug		-0,439	2,64E-06	ABCA1,CCK,COL1A1,COL3A1,CTGF,CYBB,EGR1,FAS,FBLN1,FGF7,HGF,ITM2A,JUNB,LIF,MYC,PENK,PIM1,PLAT,PPRC1,SERPINE2,VDR	CEBPB,CREB1,CTNNB1,ELK3,IFNG,IL6,JUN,MAPK8,Mapk,NFKB1,NFkB (complex),NR3C1,RELA,SMAD3,SMAD7,SP1,STAT1,STAT3,TGFB1,TP53,estrogen
FOXO3	transcription regulator		-1,359	2,70E-06	CDH1,CDKN2B,CTGF,FOXO1,GADD45B,GSTM5,IRS2,MTHFD2,MXD4,MYC,NOS2,PPP1R15A,SLC1A4,SLC7A1	AKT1,CREB1,CTNNB1,FOXO1,FOXO3,HIF1A,JUN,MXI1,NFKB1,NFKBIA,NFkB (complex),PARP1,RELA,SIRT1,TP53
raloxifene	chemical drug		-1,124	3,27E-06	BMP4,CXCL6,ECH1,ENPP2,HMOX1,IL1R1,INHBB,KLF6,LUM,MXD4,PLK3,SIAH2,SMAD7,STC1,TIMP3,WISP2	AR,CEBPA,FOS,IGF1,JUN,NFKB1,NFKBIA,NFkB (complex),RELA,SMAD3,SP1,TP53,raloxifene
FBN1	other		1,561	3,83E-06	COL1A2,COL3A1,COL6A3,CTGF,FBN1,TIMP3	CEBPB,CTNNB1,FBN1,JUN,NFkB (complex),SMAD3,SMAD4,SMAD7,Smad,TGFB1
BRCA1	transcription regulator	Inhibited	-3,278	3,89E-06	ANXA8L2 (includes others),CTSF,DGKA,EGR1,ENPP2,FAS,GADD45B,IRF7,Ly6a (includes others),MYC,ROBO1,SERPINE2,STC1,TAP1	BRCA1,CTNNB1,IRF8,JUN,MYC,NFATC2,NFKB1,NFKBIA,NFkB (complex),RELA,RNA polymerase II,STAT1,STAT3,TP53,Vegf
ADCYAP1	other		-0,867	4,01E-06	ADD3,AGTR2,CCBE1,COL3A1,EGR1,EGR2,ENPP2,EPHA2,GAS1,LRPAP1,LUM,MME,MYC,NOS2,POSTN,SERPINA3,SERPINE2,SMPDL3B,TGFBI	ADCYAP1,AR,CEBPA,CEBPD,CREB1,CTNNB1,EGFR,FOS,HDAC6,Ins1,MYC,NFKBIA,NFkB (complex),P38 MAPK,PPARG,PRL,RELA,SMAD3,SP1,STAT1,STAT3,TP53
PRDM16	transcription regulator			4,71E-06	DCN,GADD45G,GPX3,HGF
RET	kinase		-1,000	4,89E-06	AUH,COL1A1,COL1A2,DCN,DUSP8,EGR1,NOV,PTN,RTN4,SCARA3,STC1,TIMP3	CEBPA,CEBPB,CREB1,ELK3,ERK1/2,ETS1,HRAS,JUN,Mapk,NFKB1,NFKBIA,NFkB (complex),PPARG,RELA,RET,SMAD3,SMAD4,SP1,TP53
gentamicin	chemical drug	Activated	2,231	5,13E-06	AQP1,CCNL1,CHKA,EGR1,ENPP2,GSTM5,HMOX1,IRF7,JUNB,KLF6,MYBBP1A,MYC,NOS2,PC,PPP1R10,PPP1R15A,PSMB8,PTN,TAP1	CREB1,JUN,MAPK8,NFkB (complex),NR3C1,P38 MAPK,PPARG,SMAD3,STAT3,TP53,gentamicin
SMARCA4	transcription regulator		-0,677	6,14E-06	ABCA1,ATP2B4,BMP4,CDH1,CDKN2B,CTGF,GADD45G,HDAC4,IFITM2,KCNJ2,LOXL2,LUM,MAP1B,MXD4,MYC,NFKB2,NPC2,PPAP2B,SERPINE2,SMARCA2,STARD10	Ap1,CEBPB,EGR1,MYC,NFkB (complex),RELA,SMAD3,SMAD4,SMARCA4,SP1,STAT1,STAT3,TP53
TCF	group			6,49E-06	BMP4,CTNND2,DIO2,EGR1,IL1R1,INHBB,ITGA1,JUNB,MME,MYC,SERPINA3	AR,Ap1,CTNNB1,ETS1,FOS,JUN,MYC,NFkB (complex),SMAD3,SMAD4,SP1,TCF
STAT1	transcription regulator	Inhibited	-2,687	6,93E-06	C3,EGR1,FAS,Gbp2,IL1R1,IRF7,LY6E,MUC4,MYC,NOS2,PIM1,PSMB8,PTN,SERPINA3,Serpina3g (includes others),SERPING1,SMAD7,TAP1,Wfdc17	CD40,CEBPA,CEBPB,IFNG,IL1B,IRF1,JUN,MYC,NFKB1,NFKBIA,NFkB (complex),RELA,RNA polymerase II,STAT1,STAT3,TP53
5-azacytidine	chemical drug		0,988	7,37E-06	CDH1,COL1A1,EPHA2,IRF7,IRS2,KLF6,Ly6a (includes others),MUC4,NOS2,SLC7A5,SPHK1,THBS2	5-azacytidine,FOXO1,Histone h3,NFKB1,NFkB (complex),NOS2,RELA,RNA polymerase II,SP1
GATA4	transcription regulator		0,814	8,14E-06	ANKRD1,COL1A1,COL1A2,COL3A1,DIO2,EPHX1,INHBB,KCNJ2,MUC4,Nppb,POSTN
JAK2	kinase		-1,400	9,11E-06	CDH1,CYBB,EGR1,Gbp2,MYC,NOS2,OSMR,SAA2,TAP1	CREB1,IRF1,IRF8,JAK2,JUN,MYC,NFKB1,NFKBIA,NFkB (complex),PARP1,RELA,RNA polymerase II,SIRT1,STAT1,STAT3,TP53
IRAK4	kinase			9,18E-06	CCRN4L,CSRNP1,CXCL6,EGR1,IER2,IRF7,LIF,NOS2,RGS16,TNFAIP3	Ap1,ELK1,ELK4,IRAK4,JUN,MAPK1,MAPK9,NFKB1,NFKBIA,NFkB (complex),RELA,RNA polymerase II,SMAD3,STAT1,STAT3,TNF,TP53
cyclosporin A	biologic drug		-0,540	9,47E-06	A3galt2,AGTR2,AVPR1A,CDH1,COL1A1,CP,CTGF,DGKA,EDNRA,EGR1,EGR2,FAS,HERPUD1,HMOX1,LAT,LXN,MYC,NOS2,PAM,PSMB8,SIAH2,SMPDL3B,SMTN,SPHK1,TGFBRAP1	AR,Akt,Ap1,CEBPA,FOS,IFNG,IGF1,JUN,Jnk,NFKB1,NFkB (complex),RELA,SMAD3,SP1,STAT1,STAT3,TP53,cyclosporin A,doxorubicin
Pkc(s)	group		0,992	1,00E-05	ABCA1,AHR,CTGF,EGR1,EGR2,FAS,HMOX1,JUNB,KCNJ2,LIPA,MAOB,NOS2,Nppb,STC1,VDR	Ap1,CEBPB,CREB1,EGR1,FOS,JUN,MAPK14,NFKB1,NFkB (complex),P38 MAPK,PPARG,Pkc(s),RELA,SMAD3,SMAD4,SP1,STAT3,TP53,curcumin
PDGFB	growth factor		-0,610	1,02E-05	COL1A1,COL1A2,EGR1,FGF7,FOXO1,IL1RN,MYC,NOV	AKT1,Ap1,CEBPA,CREB1,ELK3,ERK,ERK1/2,ETS1,FOXO3,JUN,Mapk,NFKB1,NFKBIA,NFkB (complex),PDGFB,PI3K (complex),PPARG,RELA,SMAD3,SP1,TP53
Hdac	group		-1,504	1,17E-05	AGTR2,AHR,ARC,DKK3,EDNRA,EGR1,GADD45B,GDNF,KLF6,MYC,SFRP1,SFRP2,THBS4	AR,CTNNB1,Creb,Hdac,SMAD3,STAT3
NKX2-3	transcription regulator		-0,271	1,18E-05	AGAP3,BMP4,CSRNP1,DCLK1,FBN2,HEY2,LGMN,LY6E,POSTN,PSMB8,SERPINE2,SMAD7,SYT11,TAP1,TAP2,TIPARP,UBE2L6
HIF1A	transcription regulator		1,187	1,21E-05	AKAP12,CARS,CDH1,CHKA,CITED2,ETS1,GADD45B,HMOX1,INHBB,IRS2,ITGA1,KIAA1199,LOXL2,MYC,NOS2,NOV,P4HA2,SESN2,SMAD7,SPHK1,TMEM45A	Akt,Ap1,CTNNB1,FOS,HIF1A,JUN,NFATC2,NFKB1,NFKBIA,NFkB (complex),RELA,RNA polymerase II,SMAD3,SMAD4,SP1,STAT3,TCF,TP53,Vegf
IL17A	cytokine	Inhibited	-2,135	1,25E-05	C3,CTGF,CXCL6,FAS,FIGF,Gbp2,IL17RA,NOS2,Nppb,OSMR,PTGFR,RGS16,SAA2,VNN1	CEBPB,IFNG,IL17A,IL1B,IL6,JUN,NFKB1,NFKBIA,NFkB (complex),RELA,RNA polymerase II,STAT1,STAT3,TNF
EIF2AK3	kinase		1,988	1,39E-05	ALDH18A1,CARS,CEBPG,EGR1,HERPUD1,MYC,NFKB2,PPP1R15A,SIAH2,SLC1A4,WFS1	Ap1,CEBPA,CREB1,EIF2AK3,FOXO1,FOXO3,Insulin
methylprednisolone	chemical drug		1,450	1,42E-05	CDH1,CDH3,CITED2,CTGF,CYBB,ENPP2,EPHX1,FBLN5,FGF7,Gbp2,GDA,HMOX1,IL1R1,IL1RN,IRF7,LGALS9,LIPA,Ly6a (includes others),MAOB,MYBBP1A,MYC,PC,PLAT,SDC1,SERPINA3,SLC16A1,SLC7A2,SOD3,TIMP3,TMEM53	AR,CEBPA,CEBPB,CTNNB1,FOS,IGF1,IL6,IRF8,JUN,MYC,NFKB1,NFKBIA,NFkB (complex),RELA,RNA polymerase II,SMAD3,SMAD4,SP1,STAT1,STAT3,TCF,TP53,methylprednisolone
indomethacin	chemical drug		0,831	1,42E-05	A3galt2,CD34,CDH1,CP,FGF7,HGF,HMOX1,IL1R1,LOXL2,LXN,MYC,NOS2,PIM1,PSMB8,SDC1,SLC7A5,VCAN,VDR	AKT1,AR,CEBPA,CEBPB,EGF,ETS1,FOS,IGF1,IL1B,IL6,JUN,NFKB1,NFKBIA,NFkB (complex),RELA,SMAD3,SP1,STAT1,STAT3,TP53,indomethacin
genistein	chemical drug		-1,630	1,42E-05	C3,CITED2,COL1A1,CTGF,CXCL6,GDNF,HMOX1,IRF7,JUNB,KCNJ2,LBP,MYC,NOS2,PIM1,PLK3,SPHK1,VDR	CREB1,ELK3,JUN,Jnk,Mapk,NFATC2,NFKB1,NFKBIA,NFkB (complex),RELA,RNA polymerase II,SMAD3,SP1,STAT1,STAT3,TLR4,TP53,genistein
Ras	group		1,432	1,59E-05	CCK,CDKN2B,CTGF,EGR1,FAS,HMOX1,KLF5,LIF,MAOB,MUC4,MYC,SERPINE2	Ap1,CEBPB,CREB1,EGR1,ERK,JUN,MAP2K1/2,MAP3K1,NFKB1,NFkB (complex),NR3C1,P38 MAPK,PPARG,Ras,SMAD2,SMAD3,SMAD4,SP1,STAT3,TP53
NFKB1	transcription regulator		1,859	1,71E-05	ANKRD1,CD82,COL1A1,COL1A2,CYBB,EGR1,ENPP2,FAS,FCGRT,HMOX1,IL1RN,MYC,NFKB2,NOS2,PLK3,SAA2,TNFAIP3	ETS1,IKBKB,IRF1,JUN,NFKB1,NFKBIA,NFkB (complex),REL,RELA,RNA polymerase II,SMAD3,STAT1,STAT3,TNF,TP53
IL13	cytokine		-1,098	1,82E-05	ABCA1,ACADVL,C3,COL1A1,COL1A2,COL3A1,CTGF,CXCL6,CYBB,EGR1,ENPP2,FAS,GAS6,GPX3,HPSE,IL1R1,IL1RN,KCNJ15,LIPA,NOS2,SLC7A2,SPHK1,VNN1	CEBPB,CREB1,IFNG,IL13,IL6,JUN,Jnk,NFKB1,NFKBIA,NFkB (complex),P38 MAPK,PPARG,RELA,SMAD3,STAT1,STAT3,TNF,TP53
miR-939-5p (miRNAs w/seed GGGGAGC)	mature microRNA	Activated	2,694	1,89E-05	ABTB2,ADAMTS2,ADAMTSL4,AGAP3,AJUBA,ARFRP1,ARHGEF11,BTBD9,C1QTNF1,CCBE1,CCDC3,CD248,CD82,CDH1,COL1A1,COL1A2,CSNK1E,CSRNP1,DIO2,DKK3,EMILIN1,FAM114A1,FBLN1,FBLN5,FBXO36,GDNF,GRWD1,GSTM2,GSTM5,HOXC6,HSPB6,IFRD2,INHBB,INO80,LMTK2,LRRC15,MAP1B,MFAP2,MMP19,MRGPRF,MXD4,NOS2,NREP,PDE6G,PIK3IP1,PRELP,SCARA3,SDC1,SESN2,SLC16A1,SLC16A2,SLC1A4,SLC7A1,SMPDL3B,STC1,STK40,SYT11,THRA,TMEM119,TMEM50A,VCAN,VNN1,VW…
RBPJ	transcription regulator		0,806	1,90E-05	ETS1,FGF7,FIGF,GDNF,HEY2,HGF,IL17RA,INHBB,LIF,MYC,NGF,SDC1	Ap1,ETS1,FOS,JUN,MYC,RBPJ,SP1
Pka	complex		0,277	1,90E-05	ANTXR1,ARC,CCK,CTGF,EGR1,HMOX1,JUNB,KLF6,MUC4,NGF,NOS2,PENK	Ap1,CEBPD,CREB1,Creb,ELK3,FOS,JUN,Mapk,NFKB1,NFkB (complex),P38 MAPK,PPARG,Pka,RNA polymerase II,SMAD3,SP1,STAT3,cyclic AMP
Smad2/3-Smad4	complex		-0,246	1,91E-05	CDKN2B,COL1A1,COL1A2,MYC,SMAD7
AGTR1	G-protein coupled receptor		1,342	1,99E-05	COL3A1,CP,GSTM5,HGF,HMOX1,Nppb,XDH	AGTR1,Ap1,ETS1,HGF,JUN,MAP3K1,NFKB1,NFkB (complex),NR3C2,SMAD2,SMAD3,STAT3,aldosterone
ACVR1	kinase			1,99E-05	C1R,DCN,IFI27L2,IL33,NOV,OGN,PROS1
BMP2	growth factor		0,007	2,04E-05	BMP4,COL10A1,COL1A1,COL1A2,FOXO1,GADD45B,JUNB,MYC,POSTN,SMAD7,TIMP3,TMEM119,TNN,VDR,ZBTB2	Ap1,BMP2,CEBPB,CTNNB1,GATA4,ID1,JUN,MAPK14,NFkB (complex),RELA,SMAD1,SMAD2,SMAD3,SMAD4,SMAD7,SP1,Smad,TGFB1,TP53
kainic acid	chemical toxicant	Activated	2,125	2,08E-05	C1orf51,CSRNP1,EGR1,EGR2,GADD45B,GDNF,JUNB,NGF,PENK,PPP1R15A,SDC1,SLC16A1,TIPARP	Ap1,CEBPB,CREB1,Creb,EGR2,ETS1,FOS,IL1B,JUN,MYC,NFKBIA,NFkB (complex),RELA,RNA polymerase II,SMAD3,SP1,STAT3,kainic acid
CSF3	cytokine		-0,187	2,12E-05	CYBB,EGR1,EGR2,ETS1,GADD45B,GADD45G,HGF,HMOX1,IL1RN,Ly6a (includes others),MYC,PIM1,TNFAIP3,YPEL3	CEBPB,CREB1,CSF3,IL1B,IL6,MYC,NFKB1,NFKBIA,NFkB (complex),P38 MAPK,PPARG,RELA,SMAD3,STAT1,STAT3,TNF,TP53
Smad	complex		-0,243	2,21E-05	CDKN2B,COL1A1,COL1A2,CTGF,MYC,SMAD7	CTNNB1,EGFR,FOS,HDAC6,SMAD3,STAT3,Smad
doxycycline	chemical drug		1,294	2,28E-05	COL3A1,EGR2,FGF7,MXD4,NGF,NOS2,PLK3,SDC1	CREB1,NFkB (complex),P38 MAPK,PPARG,SMAD3,STAT3,doxycycline
EIF2AK2	kinase		-1,121	2,34E-05	EGR1,FAS,IFITM2,IRS2,LGALS3BP,MYC,NFKB2,NOS2,PPP1R15A,UBE2L6	AKT1,CEBPA,EIF2AK2,ERK1/2,ETS1,FADD,IRF1,Interferon alpha,MYC,NFKB1,NFKBIA,NFkB (complex),PPARG,RELA,STAT1,STAT3,TP53
WNT1	cytokine		-1,579	2,47E-05	CCDC80,CDH1,EGR1,ENPP2,GADD45G,GAS1,ISLR,JUNB,KLF5,LY6E,MYC,WISP2	AR,BRCA1,CREB1,CTNNB1,ERBB2,ERK,FOS,JUN,NFKBIA,NFkB (complex),Rock,SMAD2,SMAD3,SMAD4,SOX9,STAT3,TCF,TP53,WNT1,estrogen receptor
POU2F1	transcription regulator			2,47E-05	AOX1,GAS6,Gbp2,GPX3,GSTM5,GSTT1,LY6E,NOS2,SERPING1,SESN2,TIMP3,TNFAIP3	NFkB (complex),NR3C1,POU2F1,TP53
lithium chloride	chemical drug		-0,651	2,61E-05	AHR,BMP4,CACNA1G,DCN,GDNF,MYC,NKD2,NOS2,POSTN,VCAN	AKT1,Akt,Ap1,CEBPA,CTNNB1,ERK1/2,ETS1,IL10,IRF8,JUN,NFKB1,NFKBIA,NFkB (complex),PPARG,RELA,SMAD3,SMAD4,STAT3,TCF,TP53,lithium chloride
MTPN	transcription regulator		-1,538	2,61E-05	CASP12,COL1A1,COL1A2,CP,FAS,FBLN1,GAS6,MYC,Nppb,PLAT	JUN,MTPN,NFKB1,NFKBIA,NFkB (complex),RELA,RNA polymerase II,SMAD3,STAT3,TP53
cocaine	chemical drug	Activated	2,693	2,63E-05	ARC,DUSP5,EGR1,EGR2,GADD45B,IRS2,JUNB,KLF5,NFKB2,NOS2,PPRC1,SIAH2,TIPARP,Zfp948	AKT1,Ap1,CREB1,Creb,ELK1,FOS,HTT,L-glutamic acid,NFKB1,NFKBIA,NFkB (complex),P38 MAPK,PPARG,RELA,RNA polymerase II,SMAD3,SRF,STAT3,TCF,TP53,cocaine
androgen	chemical - other		-1,195	2,64E-05	AXIN1,BMP4,CA12,COL10A1,COL12A1,ETS1,FGF7,MYC,PIK3R1,PIM1,SDC1,SFRP2,VNN1
IL6ST	transmembrane receptor		0,600	2,65E-05	EGR1,HP,IL7,JUNB,MYC,Nppb,PIM1,SLC5A7	Ap1,CEBPB,CREB1,ELK3,FOS,IL6,IL6ST,JUN,LIF,MYC,Mapk,NFKB1,NFkB (complex),PDGF BB,RELA,SP1,SRF,STAT1,STAT3,TP53
PPP3CA	phosphatase			2,67E-05	C3,CD82,LCAT,MAOB,Nppb,PDK2,PPAP2B,PTGFR,TF
TBX5	transcription regulator		1,890	2,89E-05	ANKRD1,COL1A1,COL1A2,COL3A1,HEY2,KCNJ2,POSTN
tamoxifen	chemical drug		0,022	2,93E-05	BMP4,C3,CCDC80,CDH1,CYP2F1,EPHX1,HGF,IL1RN,JUNB,MYC,NOS2,RERG,Scd2,SERPINA3,SMAD7,VDR	AR,CEBPB,ESR2,JUN,MAPK8,MYC,NFKB1,NFKBIA,NFkB (complex),NR3C1,PPARG,RELA,RNA polymerase II,SMAD3,SP1,STAT1,STAT3,TP53,progesterone,tamoxifen
HOXA10	transcription regulator	Activated	2,177	3,04E-05	AQP1,CDKN2B,COL3A1,CYBB,CYP2F1,EGR2,ENPP2,GAS6,GSTT1,IL1R1,MAP1B,PIK3R1,PROS1,Scd2,XDH
carbon tetrachloride	chemical toxicant		0,769	3,11E-05	AOX1,COL1A1,COL1A2,COL3A1,CTGF,GADD45B,HGF,HMOX1,JUNB,MYC,NOS2,PPP1R15A,SMAD7,SPHK1,TF,TIMP3	CEBPB,CTNNB1,IL6,JUN,NFKB1,NFKBIA,NFkB (complex),RELA,SMAD2,SMAD3,SMAD4,SMAD7,STAT1,STAT3,Smad,TGFB1,TNF,Tgf beta,carbon tetrachloride
LEP	growth factor		-1,014	3,20E-05	ACADVL,CCK,CDH1,COL3A1,CYP2F1,ECH1,EGR1,FAS,GDNF,HEY2,IL1R1,IL1RN,JUNB,LIF,LIPA,MMP19,MYC,NOS2,PLAT,SAA2,Scd2,SLC16A1,TIMP3	CEBPA,CEBPB,CEBPD,CREB1,CTNNB1,FOS,IL6,Ins1,JUN,Jnk,LEP,NFKB1,NFKBIA,NFkB (complex),RELA,RNA polymerase II,SMAD3,STAT1,STAT3,TP53,prostaglandin E2
E. coli serotype 0127B8 lipopolysaccharide	chemical - endogenous non-mammalian		-0,839	3,24E-05	AQP1,CTGF,DIO2,EDNRA,EGR2,GDNF,HMOX1,IL7,LIF,NGF,NOS2,SEMA7A,SLC16A9,SLC7A5,SOD3	Akt,Ap1,E. coli serotype 0127B8 lipopolysaccharide,IFNG,IL10,IL1A,IRF8,JUN,Jnk,NFKB1,NFKBIA,NFkB (complex),RELA,SMAD3,STAT1,STAT3,TP53
hydrogen peroxide	chemical - endogenous mammalian		0,152	3,40E-05	ANKRD1,AVPR1A,CASP12,CDH1,CEBPG,COL1A1,COL1A2,CTGF,CXCL6,DUSP8,EGR1,ENPP2,EPHA2,ETS1,FAS,HMOX1,MYC,NGF,NOS2,PIM1,PTN,TAP1,TRIB3,VDR	Akt,Ap1,CEBPB,CTNNB1,JUN,Jnk,NFKB1,NFKBIA,NFkB (complex),RELA,RNA polymerase II,SMAD3,STAT3,TP53,hydrogen peroxide,prostaglandin E2
DNMT3B	enzyme	Activated	2,598	3,41E-05	ABCD1,CDH1,LACC1,LXN,MUC4,NOS2,PUSL1,RECK,SLC16A2
INHA	growth factor		0,164	3,68E-05	COL1A2,COL3A1,COL6A1,CTGF,EPHX1,IL1R1,INHBB,MYC,PIK3IP1,PIK3R1,SMAD7	CREB1,FOS,FSH,INHA,JUN,NFkB (complex),SMAD3
FZD9	G-protein coupled receptor		-1,231	3,78E-05	CDH1,CXCL6,IFI27L2,IRF7,SPRY4
TCR	complex	Activated	2,119	3,92E-05	ABCD1,EGR1,EGR2,FAS,GADD45B,GADD45G,IL7,IRF7,JUNB,LAT,LIPA,MYC,NFKB2,PIK3R1,PIM1,SIAH2,SMAD7,SPHK1,VDR	BCL6,CSF2,FADD,GATA1,IL3,IL5,MYC,NFKB1,NFkB (complex),RELA,SP1,STAT1,STAT3,STAT6,TCR,TP53
TGFB3	growth factor		-0,096	3,97E-05	CDH1,CDKN2B,COL1A1,COL1A2,COL3A1,ETS1,NOV,SERPINE2,SMAD7,TIMP3	CTNNB1,Creb,EGR1,ETS1,FGF2,HRAS,JUN,SKIL,SMAD1,SMAD2,SMAD3,SMAD4,SP1,Smad,TGFB3,TP53
ATF4	transcription regulator		1,254	4,02E-05	CEBPG,CTH,HERPUD1,MTHFD2,NID2,OSMR,PENK,PPP1R15A,SLC7A1,SLC7A5,TRIB3	ATF4,DDIT3
8-bromo-cAMP	chemical reagent		-1,709	4,27E-05	ABCA1,CD82,CTGF,DCN,DIO2,EGR1,FAS,FOXO1,INHBB,MYC,NOS2,PLAT,PTGFR,SYNPO	8-bromo-cAMP,CEBPB,CREB1,CTNNB1,HTT,IL6,JUN,Jnk,L-triiodothyronine,NFKB1,NFkB (complex),P38 MAPK,PPARG,Ras homolog,SMAD3,SRF,STAT1,STAT3,TP53
AR	ligand-dependent nuclear receptor		-0,882	4,32E-05	AVPR1A,C3,CDH1,COL3A1,EDNRA,EGR1,EPHX1,GDNF,HGF,IL1R1,MME,MYC,PENK,PLAT,PMEPA1,PROS1,SMTN,TF,VCAN	AR,CEBPA,CREB1,CTNNB1,EGFR,ERBB2,FOS,HDAC6,IGF1,JUN,Jnk,NFKBIA,NFkB (complex),SMAD3,SP1,STAT3,TP53,dihydrotestosterone,estrogen receptor
IGF1	growth factor		-1,072	4,36E-05	AGTR2,BMP4,CDH1,COL1A1,CTGF,CXCL6,EGR1,EGR2,FOXO1,GDNF,HGF,HMOX1,IL1R1,IRS2,JUNB,Ly6a (includes others),MYC,PENK,PIM1,SLC5A5,TF,TGFBI	CEBPD,CREB1,CTNNB1,Creb,EGR1,ERK,ESR2,ETS1,FGF2,FOS,IGF1,JUN,Jnk,MYC,NFKBIA,NFkB (complex),RELA,SMAD3,SP1,STAT3,TP53,beta-estradiol,cyclic AMP
HGF	growth factor		0,586	4,40E-05	AHR,AKAP12,CDH1,CDKN2B,COL1A2,COL3A1,CTGF,EGR1,ETS1,FGF7,HGF,HMOX1,LGMN,MYC,NID2,NOP2,NOS2,OSMR,PIM1,PPAN,PPAP2B,SFRP1,SLC7A1,STC1,TIMP3,TNFAIP3,VDR	Ap1,CEBPB,EGR1,ETS1,FOXO3,HGF,HRAS,JUN,MAP2K1,NFKB1,NFkB (complex),PI3K (complex),RELA,SMAD3,SMAD4,SMAD7,SP1,STAT3,Smad,TP53,VEGFA
PBX1	transcription regulator			4,43E-05	BMP4,CDH1,CDKN2B,COL1A1,CYBB,DCN
PI3K (complex)	complex		-0,546	4,48E-05	ABCA1,CDH1,CDKN2B,COL1A1,CTGF,ETS1,FOXO1,HMOX1,IL1RN,IL33,MTHFD2,MUC4,MYC,NFKB2,NOS2,PIM1,POSTN,SLC5A5	AKT1,CREB1,CTNNB1,EGR1,FOXO3,JUN,LY294002,NFKB1,NFKBIA,NFkB (complex),P38 MAPK,PI3K (complex),PPARG,RELA,SMAD3,SP1,STAT3,Smad,TP53,prostaglandin E2,wortmannin
methotrexate	chemical drug	Inhibited	-2,673	4,53E-05	ABCA1,ABCD1,ACADVL,AUH,C1R,C3,CDH1,ECH1,FAS,FGF7,HMOX1,ITGA1,LBP,MYC,NOS2,SERPING1,TIMP3	CEBPB,FOXO3,IKBKB,IL1B,IL2,JUN,Jnk,NFKB1,NFKBIA,NFkB (complex),RELA,SMAD3,STAT1,STAT3,TP53,methotrexate,nitric oxide
MAP2K7	kinase			4,66E-05	ENPP2,FAS,FCGRT,IL1R1,JUNB,MAOB,MYC,VDR	Ap1,CEBPB,CREB1,FADD,FOS,IL4,JUN,MAP2K7,MAPK14,NFKB1,NFKBIA,NFkB (complex),P38 MAPK,PPARG,RELA,SMAD3,SP1,STAT1,STAT3,STAT6
E. coli B4 lipopolysaccharide	chemical toxicant		-1,606	4,96E-05	AQP1,CXCL6,FAS,GADD45G,Gbp2,HGF,HMOX1,IL1R1,IL1RN,IL33,Ly6a (includes others),NOS2,PIM1,PROS1,PSMB8,TAP1,TF,TNFAIP3	CEBPB,E. coli B4 lipopolysaccharide,IFNG,IL10,IL1B,IL6,IRF8,JUN,NFKB1,NFKBIA,NFkB (complex),RELA,STAT1,STAT3,TNF
miR-3612 (and other miRNAs w/seed GGAGGCA)	mature microRNA	Activated	3,035	5,22E-05	ADAMTSL4,AKNA,ANTXR1,ATXN1,AXIN1,BTBD9,CDH3,COL10A1,CPSF4,DOT1L,DRAM1,DUSP8,EPHX1,FAM203A/FAM203B,FAS,FBLN1,FOXO1,GFPT2,GGCX,GPX3,IL1R1,IL1RN,KLF6,KLHL21,LACC1,LBP,LRRC15,MME,MR1,MRGPRF,MYBBP1A,PALM2,PDE6G,PDK2,PIM1,PLAT,PRELP,RAPGEF2,RERG,RETSAT,ROBO1,SESN2,SH3PXD2B,SLC16A2,SLC5A5,SLC7A1,SQRDL,STOM,STXBP6,SVEP1,SYDE1,SYNPO,TAP1,TAP2,TIMP3,TMEM119,TMEM26,VCAN,VDR,VNN1
tosedostat	chemical drug	Activated	2,433	5,47E-05	CARS,CHAC1,CTH,PPP1R15A,SESN2,TRIB3
PML	transcription regulator	Inhibited	-2,376	5,47E-05	CDKN2B,FAS,PSMB8,TAP1,TAP2,TNFAIP3	Ap1,CEBPB,EGR1,JUN,MYC,NFKB1,NFKBIA,NFkB (complex),PML,RELA,RNA polymerase II,SMAD3,SMAD4,SP1,STAT1,STAT3,TP53,TP73,WT1
SU6656	chemical toxicant		-1,664	5,47E-05	EGR1,GDNF,GFPT2,JUNB,MYC,Nppb	CREB1,CTNNB1,EGFR,FADD,FOS,HDAC6,MAP2K1/2,MYC,NFKB1,NFkB (complex),NR3C1,P38 MAPK,PPARG,RELA,SMAD2,SMAD3,STAT1,STAT3,SU6656,TP53
FAS	transmembrane receptor		-0,808	5,61E-05	COL1A1,COL1A2,COL3A1,COL6A1,COL6A3,CTGF,CXCL6,EGR1,EGR2,FAS,FBN1,FOXO1,GADD45G,IL17RA,LAT,LUM,MME,NOS2,PPP1R15A,SDC1,SIAH2,TNFAIP3	CEBPB,CREB1,CTNNB1,EGFR,FAS,FOS,HDAC6,JUN,Jnk,NFKB1,NFKBIA,NFkB (complex),P38 MAPK,PPARG,RELA,SMAD3,STAT3,TP53
YY1	transcription regulator		0,528	5,61E-05	ANKRD1,BMP4,CDH1,COL10A1,COL1A1,CTNND2,CYBB,DMPK,EFNA3,FAS,GADD45G,HMOX1,MYC,Nppb,NSG1,PPP1R15A,TGFBI	Ap1,BRCA1,CEBPB,EGR1,JUN,MYC,NFKBIA,NFkB (complex),RELA,RNA polymerase II,SMAD3,SMAD4,SP1,STAT3,TP53,YY1
anisomycin	chemical - endogenous non-mammalian		0,119	5,69E-05	AHR,CYBB,DUSP8,EGR1,JUNB,POSTN,SDC1	CEBPA,CREB1,CTNNB1,EGFR,ELK1,ELK3,ERK1/2,ETS1,FOS,HDAC6,JUN,Mapk,NFKB1,NFkB (complex),P38 MAPK,PPARG,RELA,SMAD3,SP1,SRF,STAT3,TCF,anisomycin
D-glucose	chemical - endogenous mammalian		-0,305	5,79E-05	ABCA1,AQP1,BMP4,C3,CARS,CASP12,COL1A1,CTGF,DCN,EGR1,FAS,HERPUD1,HGF,HMOX1,HP,IER2,IRS2,JUNB,MYC,PC,PLK3,SAA2,Scd2,SLC7A1,SPHK1	CEBPA,CEBPB,CTNNB1,D-glucose,ERK1/2,ETS1,JUN,NFKB1,NFKBIA,NFkB (complex),PPARA,PPARG,RELA,SMAD3,SMAD7,STAT3,TGFB1,TNF,dexamethasone
cigarette smoke	chemical toxicant		0,864	5,93E-05	AHR,AOX1,EGR1,GADD45G,GPX3,GSTM5,GSTT1,HMOX1,NOS2,PDK2,SERPINA3,SLC1A4,SMAD7,SOD3	Ap1,CREB1,Creb,FOS,JUN,NFE2L2,NFKB1,NFKBIA,NFkB (complex),Pka,Pkc(s),RELA,RNA polymerase II,SP1,STAT3,TNF,cigarette smoke
bleomycin	chemical drug	Inhibited	-2,272	5,93E-05	COL1A1,COL1A2,COL3A1,CTGF,FAS,ITGA1,MYC,PLAT,SAA2,SFRP1,STOM,THBS4,TIMP3	CTNNB1,IL4,JUN,NFKB1,NFKBIA,NFkB (complex),RELA,SMAD2,SMAD3,SMAD4,SMAD7,STAT1,STAT3,STAT6,Smad,TCF,TGFB1,TP53,Tgf beta,bleomycin
bucladesine	chemical toxicant		-1,115	6,05E-05	ABCA1,CACNA1G,DIO2,EGR2,GADD45B,HMOX1,INHBB,IRS2,JUNB,LIF,LXN,MYC,NGF,NOS2,RGS16,SLC5A5,STC1,TF,VDR	Ap1,CEBPA,CEBPD,CREB1,Creb,FOS,Ins1,JUN,NFkB (complex),P38 MAPK,PPARG,RNA polymerase II,SMAD3,SP1,STAT3,bucladesine,cyclic AMP
IL5	cytokine		0,829	6,07E-05	ATXN1,CITED2,DUSP5,EGR1,EGR2,FAM65B,FAS,GADD45G,Gbp2,IER2,IRF7,LUM,MYC,NOS2,PIM1,Scd2,Serpina3g (includes others),SLC7A5	CSF2,ELK1,ELK4,IFNG,IL5,IRF8,JAK2,JUN,MAPK1,MYC,NFKBIA,NFkB (complex),RELA,SP1,STAT1,STAT3,TP53
miR-128-3p (and other miRNAs w/seed CACAGUG)	mature microRNA		0,708	6,16E-05	ABCA1,ALDH1L2,ANXA8L2 (includes others),ARHGEF11,AXIN1,C1orf51,CA12,CHKA,CITED2,COL3A1,CSRNP1,CTH,CYP39A1,DOT1L,DUSP5,EDNRA,FAM110C,FAM65B,FAM84B,FBLN1,FBLN5,FOXO1,GFOD1,GFPT2,HDAC4,HEG1,HMOX1,HOXC6,IL17RA,KIAA1199,LACC1,LMTK2,LUM,MME,MMP19,MR1,NREP,PALM2,PAPPA,PIK3R1,PPAP2B,RAB11FIP1,RAPGEF2,SEMA7A,SESN2,SFRP1,SLC39A10,SLC7A1,SMARCA2,SMCR8,STK40,SYDE1,THRA,TMCC1,TMEM50A,TXNDC5,VCAN,YPEL3,ZCCHC24
EPAS1	transcription regulator		1,561	6,36E-05	AKAP12,CA12,CHKA,CITED2,GADD45B,INHBB,IRS2,KIAA1199,LOXL2,SPHK1,TMEM45A,TNFAIP3,WISP2
phorbol myristate acetate	chemical drug		-0,199	6,57E-05	ABCA1,CDH1,CDKN2B,CTGF,CYBB,DUSP8,EGR1,EGR2,EPHA2,ETS1,FAS,HPSE,INHBB,IRF7,ITM2A,JUNB,KLF5,LAT,LIF,LIPA,LOXL2,MAOB,MME,MMP19,MUC4,MYC,NOS2,Nppb,PIM1,PLAT,PTGFR,SERPINA3,SFRP2,SLC16A1,SLC7A1,SPHK1,STC1,STK40,TMEM171,TNFAIP3,VCAN,VDR	Ap1,CEBPB,CREB1,CTNNB1,EGR1,ESR2,JUN,MAPK8,MYC,NFKBIA,NFkB (complex),NR3C1,Pkc(s),RELA,Ras,SMAD2,SMAD3,SMAD4,SP1,STAT3,TP53,beta-estradiol,phorbol myristate acetate
cyclic AMP	chemical - endogenous mammalian		0,154	6,57E-05	ABCA1,ANTXR1,ARC,CTGF,EGR1,EGR2,IL1RN,IL33,JUNB,LGALS3BP,MYC,NGF,NOS2,PENK,SAA2,SLC5A5,TF	Ap1,CEBPA,CEBPD,CREB1,Creb,FOS,Ins1,JUN,NFKB1,NFKBIA,NFkB (complex),P38 MAPK,PPARG,Pka,RELA,RNA polymerase II,SMAD3,STAT3,TNF,cyclic AMP
nitroprusside	chemical drug		-0,068	6,65E-05	EGR1,FAS,FOXO1,HMOX1,MYC,NOS2,SLC1A4	CEBPB,CREB1,CTNNB1,JUN,MAPK8,NFKB1,NFKBIA,NFkB (complex),NR3C1,P38 MAPK,PPARG,RELA,SMAD3,STAT3,TP53,nitric oxide,nitroprusside,prostaglandin E2
DCN	other		-0,117	6,65E-05	CDH1,COL1A2,CTGF,FBN1,NOS2,SDC1,TIMP3	CTNNB1,DCN,FBN1,JUN,NFkB (complex),SKIL,SMAD2,SMAD3,SMAD4,SMAD7,SP1,Smad,TGFB1,TGFBR1,Tgf beta
SMAD4	transcription regulator		-0,097	6,74E-05	BMP4,CDH1,CDH3,CDKN2B,CITED2,COL1A2,CTGF,GADD45B,HMOX1,HP,MUC4,MYC,SMAD7,TIMP3	AR,Ap1,CEBPA,CEBPB,CTNNB1,EGR1,GATA4,ID1,JUN,NFkB (complex),SKIL,SMAD1,SMAD2,SMAD3,SMAD4,SMAD7,SP1,Smad,TCF,TP53
Hmga1	transcription regulator		0,046	6,76E-05	COL1A1,COL1A2,EGR1,IER2,JUNB,Ly6a (includes others),LY6E,MYC,NOS2,POU3F1,SOD3	CEBPA,CEBPD,CREB1,FOS,Hmga1,IL4,Ins1,NFKBIA,NFkB (complex),RELA,SMAD3,STAT1,STAT6
FOXA2	transcription regulator		-0,447	6,81E-05	C3,CDH1,EPHX1,FOXO1,IL33,MAP1B,MUC4,NFKB2,PROS1,SAA2,SOD3,TF,THBS3
IGF2BP1	translation regulator		-1,342	6,83E-05	COL1A1,COL1A2,COL6A3,LUM,MYC
ERN1	kinase		0,692	6,89E-05	CDH1,ETS1,FAS,NOS2,PROS1,SLC7A1,SYT11,WFS1	CREB1,ERN1,JUN,NFKB1,NFKBIA,NFkB (complex),P38 MAPK,PPARG,RELA,RNA polymerase II,SMAD3,STAT3,XBP1
VEGFA	growth factor		0,464	6,98E-05	CD34,COL1A1,CTGF,DUSP5,EGR1,ETS1,HMOX1,ITGA1,JUNB,NOS2,PIM1,PLAT,PPAP2B,SMTN,ST5,STC1	Ap1,CEBPA,CREB1,ELK3,ERK1/2,ETS1,FOXO3,JUN,Jnk,Mapk,NFKB1,NFkB (complex),PI3K (complex),PPARG,Pkc(s),RELA,SMAD3,SP1,STAT3,TP53,VEGFA
CEBPA	transcription regulator		-1,543	7,17E-05	AKAP12,C3,COL10A1,COL1A1,COL1A2,EGR2,EPHX1,FOXO1,GAS1,HGF,HMOX1,HP,IL1RN,IRS2,JUNB,KLF5,MYC,PTGFR,SAA2,THRA,VCAN,VDR	Ap1,CEBPA,FOS,IL6ST,JUN,MYC,NFkB (complex),PPARA,PPARG,RELA,RNA polymerase II,SMAD3,SP1,STAT1,STAT3,TP53
Ins1	other		-0,918	7,39E-05	AGTR2,CCK,COL1A1,EGR1,EGR2,HP,IRS2,JUNB,Ldhb,LGALS3BP,MYC,NGF,NOS2,PIK3R1,PLAT,RETSAT,SAA2,Scd2,TF,TIMP3	AR,CEBPA,CEBPD,CREB1,CTNNB1,Creb,ERK1/2,ETS1,FOS,IGF1,Ins1,JUN,LEP,NFKBIA,NFkB (complex),P38 MAPK,PPARG,RELA,SMAD3,SP1,STAT3,cyclic AMP
IL2	cytokine		1,440	7,47E-05	AHR,C3,CDH1,CSRNP1,DUSP5,ENPP2,ETS1,FAS,FGF7,FOXO1,GADD45B,GADD45G,IL1R1,ITGA1,KLF6,LIF,Ly6a (includes others),LY6E,MME,MYC,NOP2,NOS2,PIM1,RGS16,SESN3,TRIB3	CEBPB,IFNG,IL1B,IL2,IL6,JUN,NFKB1,NFKBIA,NFkB (complex),RELA,RNA polymerase II,STAT1,STAT3,TP53
dextran sulfate	chemical drug		0,000	8,09E-05	AHR,C3,CTGF,FIGF,GSTM5,HGF,HMOX1,IRF7,NOS2,OSMR,PTN,SAA2,SPON2,THBS2,THBS4	CEBPB,CREB1,IL6,JUN,LDL,MYC,NFKB1,NFKBIA,NFkB (complex),PPARA,RELA,RNA polymerase II,STAT1,STAT3,TNF,TP53,dextran sulfate
ALDH1A2	enzyme		1,664	8,14E-05	COL1A2,COL3A1,CTGF,Ly6a (includes others),TGFBI,TIMP3	ALDH1A2,SKIL,SMAD2,SMAD3,SMAD4,SP1,Smad
HDAC6	transcription regulator		-0,000	8,14E-05	CDH1,COL1A1,JUNB,MYC,NOS2,TGFBI	AHR,AKT1,AR,CEBPB,CTNNB1,EGFR,FOS,HDAC6,JUN,Jnk,NFKB1,NFKBIA,NFkB (complex),RELA,SMAD3,SMAD4,SMAD7,STAT3,Smad,TP53
docosahexaenoic acid	chemical drug		-1,237	8,65E-05	CTGF,FAS,GDNF,HMOX1,MYC,NOS2,PDE6G,PIK3R1,SDC1,SMAD7,SPHK1	AKT1,Akt,Ap1,CTNNB1,FOXO1,JUN,NFKB1,NFKBIA,NFkB (complex),RELA,RNA polymerase II,SP1,STAT3,TP53,docosahexaenoic acid,prostaglandin E2,reactive oxygen species
topotecan	chemical drug		-0,094	8,75E-05	AKAP12,CITED2,DUSP5,EGR1,FAS,HLA-E,JUNB,MYC,NOS2,PLK3,SESN2,SLC7A5	Akt,Ap1,BRCA1,JUN,NFKB1,NFKBIA,NFkB (complex),STAT3,TP53,topotecan
miR-124-3p (and other miRNAs w/seed AAGGCAC)	mature microRNA		0,959	9,01E-05	ABCA1,ABCD1,ACADVL,AHR,ALDH1L2,ANKRD44,ANXA8L2 (includes others),AQP1,ARL5B,ATP2B4,AXIN1,CCDC86,CDON,CEBPG,CEP85L,CHD7,COL12A1,CTGF,DPYD,DRAM1,EEA1,EGR1,EGR2,EPHA2,EPHA3,ETS1,FBLN1,FMOD,FRMD4B,GAS1,GFPT2,HDAC4,HLA-E,IFRD2,IL7,KCNJ2,KLF6,KPNA4,LIF,LRRC7,MAP1B,MED26,MXD4,NME4,OTUD1,PALM2,PAM,PAPPA,PHKA2,PIK3IP1,PIM1,PMEPA1,PXMP4,RAB11FIP1,RAPGEF2,SDAD1,SLC16A1,SLC1A4,SLC7A1,SMCR8,SPHK1,ST5,STOM,SYN…
APOE	transporter		-0,282	9,07E-05	ABCA1,BMP4,COL1A1,CTGF,CYBB,EGR1,EMILIN1,GPX3,HMOX1,LIPA,MYBBP1A,NOS2,PMEPA1,PPAP2B,SERPINA3	APOE,Ap1,CEBPB,CREB1,EGR1,ELK3,F2,JUN,Jnk,LDL,Mapk,NFKB1,NFkB (complex),PPARA,RELA,SMAD3,SMAD4,SP1,STAT3,TP53
MAP2K1	kinase		-0,862	9,54E-05	AHR,CDKN2B,COL1A1,COL1A2,COL3A1,CTGF,DUSP5,EGR2,MAOB,MYC,NOS2,PIM1,SERPINE2	Ap1,CEBPB,CTNNB1,EGR1,FOXO3,JUN,MAP2K1,MAP2K3,NFE2L2,NFKB1,NFkB (complex),PD98059,PI3K (complex),PPARG,SMAD3,SMAD4,SMAD7,STAT3,Smad,TGFB1
F7	peptidase	Activated	2,400	9,82E-05	CTGF,EGR1,IER2,KLF5,LIF,MYC	Ap1,CREB1,ERK,F7,JUN,MAPK8,NFKB1,NFKBIA,NFkB (complex),NR3C1,P38 MAPK,PPARA,PPARG,PRKCA,RELA,RNA polymerase II,SMAD3,STAT3,TP53
SMAD2	transcription regulator		1,400	9,95E-05	CDH1,CDKN2B,CTGF,GADD45B,HMOX1,MUC4,SMAD7,TIMP3	Ap1,CEBPB,CTNNB1,EGR1,JUN,NFkB (complex),SMAD1,SMAD2,SMAD3,SMAD4,SMAD7,SP1,Smad,TGFB1,TGFBR1
phenylephrine	chemical drug		0,530	9,95E-05	COL3A1,DIO2,EDNRA,EGR1,MYC,Nppb,RRAD,THRA	Ap1,CREB1,EDN1,ETS1,FOS,GATA4,JUN,MYC,NFKB1,NFkB (complex),P38 MAPK,PPARG,RAF1,RELA,SMAD3,SP1,STAT3,Smad,TP53,phenylephrine
Vegf	group		-0,350	1,02E-04	AHR,AKAP12,CDH1,DUSP5,EGR1,ENPP2,ETS1,FAS,HMOX1,HPSE,MYC,NID2,NOP2,OSMR,PPAN,PPAP2B,RECK,SFRP1,SLC7A1,STC1,XDH	Ap1,CREB1,EGR1,ERK,ETS1,FOXO1,JUN,NFKB1,NFKBIA,NFkB (complex),RELA,RNA polymerase II,SMAD3,SP1,STAT3,TP53,VEGFA,Vegf,nitric oxide,reactive oxygen species
CTGF	growth factor		-1,154	1,13E-04	COL10A1,COL1A1,DCN,EMILIN1,ITGA1,MYC,NOV,PTGFR,TIMP3	CTGF,CTNNB1,FN1,JUN,NFKB1,NFkB (complex),PTK2,SMAD3,SMAD4,SMAD7,Smad,TCF,TGFB1
miR-29b-3p (and other miRNAs w/seed AGCACCA)	mature microRNA	Activated	2,391	1,13E-04	ADAMTS2,AHR,ATP2B4,ATXN1,C16orf72,CEP85L,COL1A1,COL1A2,COL3A1,COL6A3,CTSF,DCLK1,DIO2,DOT1L,EFEMP1,ENPP2,FAM65B,FBN1,GM2A,HDAC4,HEY2,IFITM2,ITGA11,KIAA1199,KPNA4,LGI2,LIF,LOXL2,MED26,MEX3B,MFAP2,NID2,NREP,OTUD1,PALM2,PI15,PIK3R1,RAB11FIP1,RASAL2,RGS16,ROBO1,SH3PXD2B,SLC16A1,SLC16A2,SLC25A44,SLC43A2,SMARCA2,SNX8,SPRY4,SVEP1,THBS2,TLL1,TMEM26,TNFAIP3,UBE2L6,UPK1B,USP31,VWA5A,XDH
SOD1	enzyme			1,16E-04	BMP4,CASP12,CP,CYP2F1,GPX3,GSTM5,HMOX1,JUNB,MAOB,NOS2,PSMB8,TNFAIP3	Ap1,CEBPB,CREB1,ETS2,IL1B,JUN,MAPK14,MAPK8,NFE2L2,NFKB1,NFKBIA,NFkB (complex),NR3C1,RELA,SMAD3,SOD1,STAT3,TP53
SMAD1	transcription regulator		0,059	1,18E-04	CDKN2B,COL1A1,COL1A2,CTGF,GADD45B,MYC	BRCA1,GATA4,ID1,JUN,NFKBIA,NFkB (complex),SMAD1,STAT3,Smad,TP53
miR-3940-5p (and other miRNAs w/seed UGGGUUG)	mature microRNA		0,755	1,18E-04	ALDH1L2,ANTXR1,C1R,CCDC3,CEBPG,CHKA,COL1A1,CTRL,EGR2,FAM110C,FBN2,GADD45B,GDA,GGCX,HCN1,LGMN,MAP1B,PDK2,PTCHD4,SH3PXD2B,SLC16A9,SLC7A2,SLC7A5,THBS4,VKORC1
TGFBR1	kinase		0,106	1,20E-04	CDH1,COL1A1,COL1A2,CTGF,HMOX1,SLC5A5,SMAD7	CEBPB,CTNNB1,JUN,NFKB1,NFkB (complex),RAC1,RELA,SMAD1,SMAD2,SMAD3,SMAD4,SMAD7,SP1,Smad,TGFBR1
DETA-NONOate	chemical reagent		-1,083	1,20E-04	DGKA,FAS,HMOX1,IRF7,LOXL2,NOS2,SOD3	Akt,Ap1,BRCA1,CREB1,DETA-NONOate,JUN,NFKB1,NFKBIA,NFkB (complex),P38 MAPK,PPARG,RELA,RNA polymerase II,SMAD3,STAT3,TP53,nitric oxide
ADRA1B	G-protein coupled receptor			1,20E-04	ARC,COL3A1,EGR1,EGR2,FGF7,LIF,Scd2	ADRA1B,ADRA1D,Ap1,CTNNB1,Creb,FOS,GATA4,LEP,MYC,NFKBIA,NFkB (complex),RELA,STAT1,STAT3,TP53,phenylephrine
ADRA1D	G-protein coupled receptor			1,20E-04	ARC,COL3A1,EGR1,EGR2,FGF7,LIF,Scd2	ADRA1D,Ap1,FOS,GATA4,MYC,NFkB (complex),RELA,STAT1,STAT3,TP53,phenylephrine
LEPR	transmembrane receptor			1,23E-04	COL1A1,GADD45B,GADD45G,H2afv,IL1RN,IRS2,LGMN,LIF,MMP19,NOS2,PC,PSMB8,TIMP3	CEBPB,CTNNB1,Creb,IL1B,LEP,LEPR,MYC,NFKB1,NFKBIA,NFkB (complex),RELA,STAT1,STAT3,STAT6,TNF,TP53
PTEN	phosphatase		0,175	1,29E-04	C3,CA12,CDKN2B,CITED2,CSNK1E,EGR2,ETS1,FAS,FOXO1,GPX3,IRS2,KLF5,KLF6,MXD4,MYC,NOP2,NOS2,PIK3R1,PIM1,PTN,SDC1,VNN1	AKT1,Akt,Ap1,FOXO1,FOXO3,HDAC2,HIF1A,MXI1,NFKB1,NFKBIA,NFkB (complex),PTEN,RELA,STAT3,TP53
SP600125	chemical - kinase inhibitor		0,308	1,32E-04	ABCA1,AQP1,COL1A1,CTGF,EGR1,FAS,HMOX1,JUNB,MTHFD2,NOS2,P4HA2,POSTN,THBS2,VDR	Ap1,CEBPA,CREB1,ERK1/2,ETS1,JUN,Jnk,MAPK8,NFkB (complex),NR3C1,P38 MAPK,PPARG,Pkc(s),RELA,SMAD3,SP1,SP600125,STAT3,TP53
POR	enzyme			1,32E-04	ABCA1,ACADVL,AHR,CCRN4L,CYP39A1,GADD45B,Gbp2,GSTM5,Gstt3,HMOX1,RETSAT,Scd2,TMEM176A,VNN1
TRIM24	transcription regulator	Activated	3,000	1,32E-04	FBN1,Gbp2,IFI27L2,IRF7,ITIH2,LGALS3BP,Ly6a (includes others),PSMB8,TAP1,TGFBI	IRF8,NFKBIA,NFkB (complex),RNA polymerase II,STAT1,STAT3,TRIM24
medroxyprogesterone acetate	chemical drug		1,465	1,32E-04	DCN,ETS1,FAS,FMOD,FOXO1,JUNB,KLF5,MYC,ROBO1,VCAN	CEBPA,CREB1,CTNNB1,ERK,ERK1/2,ESR2,ETS1,FOS,JUN,MYC,NFATC2,NFKBIA,NFkB (complex),PPARG,RELA,SMAD3,STAT3,TP53,Vegf,beta-estradiol,estrogen,medroxyprogesterone acetate
COBRA1	other	Inhibited	-2,000	1,39E-04	COL6A1,CTGF,GADD45B,IFI27L2
prazosin	chemical drug		-1,000	1,39E-04	DIO2,EGR1,MYC,Nppb	CEBPA,CREB1,ERK1/2,ETS1,JUN,Jnk,MAPK8,NFkB (complex),NR3C1,P38 MAPK,PPARG,RELA,SMAD3,STAT3,TP53,prazosin
L-triiodothyronine	chemical - endogenous mammalian		0,109	1,39E-04	ABCA1,Cbr2,CTGF,CTH,DIO2,DUSP5,EGR1,EGR2,ENPP2,FAS,HP,MYC,NOS2,Nppb,PDK2,Rcan2,Scd2,SEMA7A,TF,THRA	Akt,Ap1,CEBPA,CEBPD,CREB1,Creb,ELK1,FOS,HTT,Ins1,L-triiodothyronine,NFKB1,NFkB (complex),P38 MAPK,PPARG,RNA polymerase II,SMAD3,STAT3,TAF4,TP53
methylmercury	chemical toxicant		0,000	1,40E-04	CITED2,COL1A1,COL3A1,EGR1,HMOX1,RTN4,SLC16A1,STOM	CEBPB,CREB1,IL6,NFKB1,NFkB (complex),P38 MAPK,PPARG,SMAD3,STAT1,STAT3,methylmercury
HNRNPA2B1	other			1,43E-04	CA12,CDH1,CP,DCLK1,HYAL1,INHBB,KIAA1199,MYC,PAPPA,STOM,SVEP1,VCAN
HDAC3	transcription regulator		1,103	1,57E-04	CD34,CD82,CDH1,COL1A2,ENPP2,LGALS9,MUC4	HDAC3,Histone h3,RELA,RNA polymerase II,SP1
3-deazaneplanocin	chemical drug		-0,308	1,57E-04	AKNA,ANXA8L2 (includes others),KLF6,MYC,PPP1R15A,SLC5A7,TIMP3
NKX3-1	transcription regulator			1,57E-04	CA12,ETS1,MYC,PIK3R1,PIM1,SDC1,VNN1
AGN194204	chemical drug		-1,772	1,58E-04	CHKA,DGKA,Gbp2,IRS2,ITM2A,KLF6,MYC,NPC2,PENK,PIM1,PROS1,Scd2,TAP1
tunicamycin	chemical - endogenous non-mammalian		1,027	1,60E-04	CASP12,CDH1,COL1A1,EGR1,ETS1,HERPUD1,HMOX1,MYC,SLC5A5,WBP1,WFS1	CREB1,JUN,Jnk,MAPK8,NFKB1,NFkB (complex),NR3C1,P38 MAPK,PARP1,PPARG,RELA,SIRT1,SMAD3,STAT3,TP53,XBP1,tunicamycin
ERK1/2	group		0,482	1,61E-04	ABCA1,COL1A1,CTGF,CXCL6,EGR1,ETS1,IRS2,JUNB,MYC,NOS2,POSTN,PTN,RAB4B,SAA2,SPRY4,VCAN	Akt,Ap1,CEBPA,CREB1,ELK3,ERK,ERK1/2,JUN,Jnk,Mapk,NFKB1,NFkB (complex),PPARA,PPARG,SMAD3,SP1,STAT3,TP53
deferoxamine	chemical drug		-0,554	1,64E-04	CDH1,CITED2,CP,EGR1,HMOX1,MYC,NOS2,PLAT,SERPINE2,SLC5A5,SMAD7,SPRY4	AKT1,APP,CREB1,CTNNB1,HIF1A,JUN,Jnk,NFKB1,NFKBIA,NFkB (complex),RELA,SMAD3,STAT3,TP53,deferoxamine
vancomycin	chemical drug		-0,371	1,66E-04	A3galt2,C3,CP,HMOX1,LXN,MYC,PSMB8,RTN4,SOD3
NR1I3	ligand-dependent nuclear receptor		-1,492	1,70E-04	AHR,CYP2F1,CYP39A1,EPHX1,GADD45B,GSTM5,GSTT1,IL1R1,MYC,STEAP4
IL7	cytokine	Activated	2,285	1,72E-04	AHR,COL1A1,DUSP5,FAS,IL7,LIF,Ly6a (includes others),MYC,PIM1,RGS16,SMAD7	Ap1,CEBPB,FOXO3,IFNG,IL15,IL2,IL4,IL6,IL7,JUN,NFKB1,NFKBIA,NFkB (complex),RELA,STAT1,STAT3,STAT6
Go 6976	chemical - kinase inhibitor		0,655	1,78E-04	ABCA1,CYBB,ETS1,HMOX1,NOS2,Nppb,STC1	Ap1,CREB1,FOXO3,Go 6976,JUN,LDL,NFKB1,NFkB (complex),P38 MAPK,PI3K (complex),PPARA,PPARG,Pkc(s),RELA,SMAD3,SP1,STAT3
ADRA1A	G-protein coupled receptor			1,78E-04	ARC,COL3A1,EGR1,EGR2,FGF7,LIF,Scd2	ADRA1A,Ap1,CEBPD,CREB1,Creb,FOS,GATA4,MYC,NFkB (complex),P38 MAPK,PPARG,RELA,SMAD3,STAT1,STAT3,TP53,cyclic AMP,phenylephrine
losartan potassium	chemical drug		0,901	1,82E-04	AGTR2,AQP1,COL1A1,COL3A1,CTGF,CYBB,EGR1,NOS2,POSTN	AGT,CREB1,CTNNB1,ELK3,JUN,Jnk,Mapk,NFKB1,NFKBIA,NFkB (complex),NR3C2,SMAD3,SMAD7,SP1,STAT3,TGFB1,TP53,aldosterone,losartan potassium
ochratoxin A	chemical toxicant		-0,232	1,83E-04	CDH1,COL3A1,FAS,GSTM5,NOS2	NFE2L2,NFKB1,RELA,ochratoxin A
SP3	transcription regulator		0,058	1,85E-04	ABCA1,AKAP12,CITED2,COL1A1,COL1A2,DNM1,EGR1,HDAC4,HGF,HPSE,LCAT,MAOB,MUC4,RECK	CREB1,Histone h3,JUN,NFKB1,NFKBIA,PRKCD,RELA,RNA polymerase II,SP1,SP3
APOA1	transporter		0,868	1,95E-04	ABCA1,CHKA,CYBB,LCAT,NOS2,XDH	APOA1,APOE,APP,CREB1,CTNNB1,JUN,LDL,NFKB1,NFKBIA,NFkB (complex),PPARA,RELA,SP1,STAT3,TP53
ZBTB16	transcription regulator		-0,958	1,95E-04	CD34,COL1A1,HOXC6,Ly6a (includes others),MYC,PIK3R1	BCL6,HDAC2,MYC,NFkB (complex),SMAD3,TP53,ZBTB16
auranofin	chemical drug		1,109	1,96E-04	C3,HMOX1,HP,NOS2	CEBPB,CREB1,ELK3,IL6,JUN,MYC,Mapk,NFATC2,NFKB1,NFKBIA,NFkB (complex),RELA,RNA polymerase II,SP1,STAT1,STAT3,TLR4,TP53,auranofin
ITGB6	other		-0,686	1,96E-04	CDH1,COL1A1,COL1A2,COL3A1	CEBPB,CTNNB1,FN1,ITGB6,JUN,NFKB1,NFkB (complex),SMAD2,SMAD3,SMAD4,SMAD7,Smad,TGFB1,Tgf beta
BMP6	growth factor		1,982	1,99E-04	ADD3,BMP4,CTGF,CYP39A1,EPHX1,FRMD4B,HMOX1,PMEPA1,SLC39A10	BMP6,CTNNB1,SMAD1,SMAD2,SMAD3,SMAD4,SP1
SBDS	other			1,99E-04	AKNA,CHAC1,CTGF,CTH,DPYD,EGR1,GADD45B,PPP1R15A,TRIB3	DDIT3,SBDS
TIMP1	other		-0,447	2,26E-04	A4GALT,HGF,MME,PLAT,TIMP3
miR-291a-3p (and other miRNAs w/seed AAGUGCU)	mature microRNA		0,201	2,31E-04	ABCA1,ACADVL,AGTR2,AHR,AJUBA,ALDH1L2,ATXN1,BSCL2,BTBD9,C16orf72,C3,CA12,CDH1,CYBB,DCLK1,DRAM1,EPHA2,FAM110C,FMOD,FRMD4B,GDA,HDAC4,HEG1,HERPUD1,INHBB,INO80,ISM1,ITFG1,LGI2,LIF,MAP1B,OTUD1,PAM,PPP1R10,PRDM4,RAB11FIP1,RAPGEF2,RECK,SDC1,SLC16A9,SNX8,STK40,SYDE1,TIMP3,TIPARP,TMCC1,TNRC6C,VDR,WFS1,ZCCHC24
staurosporine	chemical - kinase inhibitor		-1,667	2,33E-04	COL1A1,COL1A2,FAS,HMOX1,INHBB,MME,NOS2,PIM1,PLAT,VDR	Ap1,BRCA1,CEBPB,CTNNB1,EGFR,FOS,HDAC6,JUN,Jnk,NFKB1,NFKBIA,NFkB (complex),RELA,SMAD3,SP1,STAT3,TP53,staurosporine
GDF2	growth factor		-0,375	2,39E-04	COL1A1,ENPP2,FMOD,GADD45B,NGF,POSTN,SERPINE2,SMAD7	GATA4,GDF2,ID1,SKIL,SMAD1,SMAD2,SMAD3,SMAD4,SP1,Smad,TP53
PAX3	transcription regulator			2,43E-04	ARC,ATP2B4,BMP4,COL1A2,DNM1,EGR2,GSTM5,IFITM2,LRRC17,NFKB2,NPC2,POU3F1,TIMP3,VCAN
quercetin	chemical drug		0,806	2,52E-04	ABCA1,CASP12,ECH1,EGR1,HMOX1,MRGPRF,MYC,NOS2,SLC5A5,SMAD7	Ap1,CREB1,ELK3,FOXO3,JUN,MAPK8,Mapk,NFKB1,NFkB (complex),NR3C1,P38 MAPK,PI3K (complex),PPARG,RELA,SMAD3,SP1,STAT1,STAT3,TP53,doxorubicin,quercetin
IL9R	transmembrane receptor			2,60E-04	JUNB,MYC,PIM1	IL9R,IRF8,MYC,NFKBIA,NFkB (complex),RELA,RNA polymerase II,STAT1,STAT3,TP53
RNF111	enzyme			2,60E-04	CDKN2B,PMEPA1,SMAD7	JUN,RNF111,SKIL,SMAD1,SMAD2,SMAD3,SMAD4,SMAD7,SP1,Smad,Tgf beta
STX2	transporter			2,60E-04	BMP4,MYC,SMAD7	CTNNB1,JUN,NFkB (complex),SMAD3,SMAD4,STX2,TCF
ERF	transcription regulator			2,60E-04	CDH1,MYC,SEMA7A	AR,ERF,NFKBIA,PRL,SP1,STAT1,STAT3
Mek	group		1,480	2,63E-04	COL1A2,CTGF,EGR1,EGR2,ETS1,IER2,MYC,NGF,RETSAT,SLC5A5,SPRY4	CEBPA,CREB1,ELK1,ERK1/2,ETS1,JUN,MAP2K1,Mek,NFKB1,NFKBIA,NFkB (complex),P38 MAPK,PPARG,RELA,RNA polymerase II,SMAD3,SMAD4,SP1,SRF,STAT3
lysophosphatidic acid	chemical - other		1,969	2,64E-04	ANKRD1,CTGF,EGR1,JUNB,KLF5,MYC,SPHK1,TF	CEBPD,CREB1,Creb,ERK,FOS,JUN,MAP2K1/2,NFkB (complex),NR3C1,P38 MAPK,PPARG,Ras homolog,SMAD2,SMAD3,SRF,STAT3,TP53,cyclic AMP,lysophosphatidic acid
Ro31-8220	chemical - kinase inhibitor		-1,671	2,65E-04	COL1A1,COL1A2,EGR1,HMOX1,LAT,NOS2	Ap1,FOS,JUN,Jnk,MAPK8,NFKB1,NFKBIA,NFkB (complex),NR3C1,RELA,Ro31-8220,SMAD3,SP1,STAT3,TP53,nitric oxide
MXI1	transcription regulator		-1,922	2,70E-04	MTHFD2,MYC,SLC1A4,SLC7A1
formaldehyde	chemical - endogenous mammalian		0,447	2,77E-04	EGR1,EGR2,JUNB,NOS2,PENK	Ap1,CEBPA,CREB1,Creb,ELK1,ELK4,ERK1/2,ETS1,JUN,MAPK1,NFKB1,NFKBIA,NFkB (complex),PPARG,PRKCE,RELA,RNA polymerase II,SMAD3,STAT1,STAT3,TP53,formaldehyde
IgG	complex		-0,632	2,81E-04	C3,COL3A1,EFNA3,HLA-E,IER2,IL1RN,MYC,NGF,PIM1,PPP1R15A,TNFAIP3	CEBPB,CREB1,IFNG,IL6,IgG,JUN,NFKB1,NFKBIA,NFkB (complex),P38 MAPK,PPARG,RELA,RNA polymerase II,SMAD3,STAT1,STAT3,TNF
miR-331-3p (miRNAs w/seed CCCCUGG)	mature microRNA		-1,207	2,85E-04	ABCD1,ABTB2,AQP1,ARC,ARFRP1,ARID5A,BCAR1,BTBD9,C1QTNF1,CCBE1,CD34,CDKN2B,CHKA,CUBN,DPT,DRAM1,DUSP5,DUSP8,FAM110C,FAM84B,FBLN1,GFRA2,IL17RA,INO80,ISM1,LIF,MMP19,MRGPRF,MYBBP1A,NUP210L,P4HA3,PC,PDE6G,PIM1,PLK3,POU3F1,PTCHD4,RAB11FIP1,RAPGEF2,RETSAT,SDC1,SEMA7A,SFRP1,SIRT6,SLC1A4,SLC7A1,SPON2,SYNPO,TADA2A,TMCC3,TNN,UBE2L6,ZBTB2
MAP3K1	kinase		0,218	2,91E-04	COL3A1,EGR1,FAS,HMOX1,MAOB,MUC4,NOV	CEBPB,CREB1,ELK3,JUN,Jnk,MAP3K1,Mapk,NFKB1,NFkB (complex),P38 MAPK,PPARG,Ras,SMAD2,SMAD3,SMAD4,SMAD7,SP1,STAT3,Smad,TP53
MAPK14	kinase		-0,639	3,08E-04	ABCA1,ANKRD1,COL10A1,COL1A1,FAS,HMOX1,JUNB,MAOB,NOS2,Nppb,TNN,VDR	Ap1,CREB1,EGR1,FOS,JUN,MAP2K3,MAPK14,MAPK8,NFE2L2,NFKB1,NFKBIA,NFkB (complex),NR3C1,P38 MAPK,PPARG,RELA,SMAD3,SP1,STAT3,TP53
GnRH-A	chemical reagent	Activated	2,800	3,21E-04	EGR1,EGR2,GADD45B,IER2,JUNB,KLF6,PPP1R15A,RRAD	Ap1,CREB1,ELK1,ELK4,FOS,GnRH-A,JUN,MAPK1,MAPK9,Mek,NFkB (complex),P38 MAPK,PPARG,RELA,SMAD3,SRF,STAT1,STAT3
Pdgf (complex)	complex		0,585	3,34E-04	CDKN2B,EGR1,HEY2,HMOX1,IRS2,JUNB,MYC,NOV,TIMP3	Ap1,CEBPB,CREB1,ELK3,ERK,FOS,JUN,Mapk,NFKB1,NFkB (complex),Pdgf (complex),Ras,SMAD2,SMAD3,SMAD4,SMAD7,SP1,STAT3,Smad,TP53
tetrodotoxin	chemical drug	Inhibited	-2,189	3,36E-04	AMIGO2,EGR1,FAS,TAP1,TAP2	CREB1,Creb,HTT,L-glutamic acid,NFkB (complex),RELA,TP53,tetrodotoxin
EDN1	cytokine		0,809	3,37E-04	ARHGEF11,CDH1,COL1A2,CTGF,CYBB,EDNRA,EGR1,JUNB,MYC,Nppb,SDC1,TIMP3,VCAN	Ap1,CREB1,CTNNB1,EDN1,ERK,FOS,HRAS,JUN,NFKB1,NFkB (complex),RELA,SMAD3,SMAD4,SMAD7,SP1,STAT3,TGFB1,TP53,nitric oxide
ITGB1	transmembrane receptor		0,481	3,53E-04	COL1A1,COL1A2,GAS1,IL1RN,JUNB,MYC,NOS2,TNFAIP3	CEBPA,CREB1,CTNNB1,ELK3,ERK1/2,ETS1,ITGB1,JUN,MAPK8,Mapk,NFKB1,NFKBIA,NFkB (complex),NR3C1,PPARG,PRKCD,RELA,SMAD3,SMAD7,SP1,TGFB1,TP53
MTA1	transcription regulator		-0,256	3,54E-04	CDH1,EPHA2,MYC,NOS2,PIK3R1,WISP2	CREB1,CTNNB1,ERK,HDAC2,JUN,MTA1,NFkB (complex),RELA,SMAD3,SMAD4,TCF,TP53
GPER	G-protein coupled receptor		1,000	3,61E-04	CTGF,EGR1,MYC,SFRP2	CEBPA,CEBPD,CREB1,ERK,ERK1/2,ETS1,FOS,GPER,Ins1,JUN,MAP2K1,NFkB (complex),PPARG,RELA,SMAD3,SMAD4,SP1,STAT3,TP53
vitamin K3	chemical drug		0,000	3,61E-04	EGR1,FAS,HMOX1,NOS2	Ap1,CEBPB,IL1A,IL1B,JUN,Jnk,MAPK14,MAPK8,NFKB1,NFKBIA,NFkB (complex),NR3C1,RELA,SMAD3,STAT3,TP53,vitamin K3
SIN3B	transcription regulator			3,61E-04	COL1A2,GADD45B,KLF6,MYC
ANGPT2	growth factor		-0,602	3,65E-04	COL1A1,COL1A2,COL3A1,ETS1,GSTT1,KLF5,Nppb,POSTN,SOD3,THBS2	ANGPT2,CREB1,JUN,NFKB1,NFKBIA,NFkB (complex),NR3C2,P38 MAPK,PPARG,PRKCD,RELA,SMAD3,STAT3,TNF,TP53,aldosterone
Sn50 peptide	chemical toxicant		0,114	3,66E-04	CASP12,CTGF,FAS,HMOX1,MYC,NOS2,STC1	AKT1,CEBPB,JUN,NFKB1,NFKBIA,NFkB (complex),RELA,RNA polymerase II,SMAD3,STAT3,Sn50 peptide,TNF,TP53
MAP2K3	kinase		-1,117	3,66E-04	COL10A1,COL1A1,COL1A2,COL3A1,MAOB,NOS2,SLC5A5	Ap1,CEBPB,EGR1,JUN,Jnk,MAP2K3,MAPK14,MAPK8,NFE2L2,NFKB1,NFkB (complex),NR3C1,RELA,SMAD3,SP1,STAT3,TP53
AKT1	kinase		1,395	3,87E-04	ANKRD1,CDH1,EGR1,FAS,FOXO1,HMOX1,IRS2,LIPA,MYC,NFKB2,NOS2,PIK3R1,SLC5A5,VCAN	AKT1,Akt,Ap1,CEBPA,CEBPB,CREB1,FOXO1,FOXO3,IKBKB,Insulin,JUN,Jnk,NFKB1,NFKBIA,NFkB (complex),RELA,SMAD3,STAT3,TP53
miR-4667-5p (and other miRNAs w/seed CUGGGGA)	mature microRNA		0,927	3,88E-04	ABTB2,ADAMTS2,ARC,C16orf72,C7orf53,CCBE1,CCDC3,CCDC86,CHAC1,COL1A1,COPZ2,CSRNP1,DHRS3,DKK3,EFNA3,FBLN1,GDNF,GGCX,GPX3,GRWD1,HSPB6,IL17RA,INO80,KLF6,KLHL21,LGMN,LRRC15,MMP19,MXD4,OLFML2B,PCP4L1,PDE6G,PPAN,PPP1R10,PPRC1,PRELP,SCARA3,SDC1,SELM,SFRP2,SIRT6,SLC16A2,SLC1A4,SLC5A5,SLC7A1,SLC7A2,SLC7A5,SMAD7,SMPDL3B,STK40,SVEP1,SYNPO,TAP2,THRA,TIMP3,TNFAIP3,UBE2L6,VDR,WFS1,WISP2,ZCCHC24
TLR3	transmembrane receptor		-0,756	4,03E-04	ABCA1,C3,CTH,FAS,GADD45B,Gbp2,GDNF,HMOX1,IL1RN,IL33,IRF7,LIPA,NOS2,PIK3R1,SAA2	CEBPB,IFNG,IKBKB,IL6,JUN,NFKB1,NFKBIA,NFkB (complex),RELA,RNA polymerase II,STAT1,STAT3,TLR3,TP53
Retnlb	other		-1,414	4,26E-04	COL1A1,COL1A2,CTGF,MYC,SAA2,SFRP1,STOM,THBS4
miR-4269 (and other miRNAs w/seed CAGGCAC)	mature microRNA		1,292	4,31E-04	ACADVL,AKNA,ALDH1L2,AQP1,ARID5A,CCDC3,CCDC86,CPSF4,DCLK1,EGR1,EPHX3,FOXO1,GFRA2,GSTM2,HEY2,INO80,KPNA4,LY6E,MXD4,MYBBP1A,PCP4L1,PRDM4,PTCHD4,PTK7,RSPO3,SERPINE2,SLC39A10,SLC43A2,SLC44A1,SMARCA2,SMCR8,SNX8,STC1,THRA,TIMP3,TMEM176A,TMEM53,TNRC6C,TPST1,TXNDC5,UPK1B,USP36,VDR,ZNF202
benzyloxycarbonyl-Leu-Leu-Leu aldehyde	chemical - protease inhibitor		1,372	4,44E-04	AHR,BCAR1,CTGF,DCN,DUSP8,ETS1,FAS,FOXO1,HMOX1,IRF7,IRS2,MYC,NFKB2,NOS2,PTGFR,VDR	Akt,Ap1,CREB1,FOS,JUN,NFKB1,NFkB (complex),P38 MAPK,PPARG,Pkc(s),SMAD3,SP1,STAT3,TP53,benzyloxycarbonyl-Leu-Leu-Leu aldehyde
PARP	group			4,46E-04	CDH1,NOS2,SLC5A5	CREB1,NFKB1,NFkB (complex),PARP,PARP1,SIRT1,TP53
Sb202190	chemical - kinase inhibitor		-0,127	4,51E-04	COL1A1,CTGF,DGKA,EGR1,HMOX1,JUNB,NOS2,RETSAT,VDR,XDH	Ap1,CEBPA,CEBPB,CREB1,EGR1,ETS1,JUN,MAPK14,NFKB1,NFkB (complex),P38 MAPK,PPARA,PPARG,RELA,SMAD3,SMAD4,SMAD7,STAT3,Sb202190,Smad,VEGFA
RHO	G-protein coupled receptor		1,890	4,56E-04	AQP1,Cbr2,COL1A2,FBLN1,PDE6G,SERPING1,TNFAIP3
ETS2	transcription regulator		-0,266	4,56E-04	BMP4,CD34,HMOX1,HPSE,JUNB,MYC,NOS2	Ap1,CEBPA,CREB1,Creb,ERK1/2,ETS1,ETS2,NFkB (complex),PPARG,RELA,RNA polymerase II
trichloroethylene	chemical toxicant		-0,378	4,56E-04	CITED2,COL1A1,COL3A1,EGR1,RTN4,SLC16A1,STOM
benzene	chemical toxicant		-0,378	4,56E-04	CITED2,COL1A1,COL3A1,EGR1,RTN4,SLC16A1,STOM
N-nitro-L-arginine methyl ester	chemical drug		-1,510	4,66E-04	COL1A2,COL3A1,CTGF,CYBB,FAS,HMOX1,MAP1B,NOS2	Akt,Ap1,CEBPB,CREB1,ETS1,FAS,HGF,IL6,JUN,N-nitro-L-arginine methyl ester,NFKB1,NFKBIA,NFkB (complex),P38 MAPK,PPARG,RELA,SMAD2,SMAD3,STAT1,STAT3,TP53
miR-3925-3p (miRNAs w/seed CUCCAGU)	mature microRNA		1,169	4,70E-04	ADAMTS2,AKAP12,C16orf72,CCBE1,CCNL1,CP,CYBB,EFEMP1,EFNA3,EPHA3,ETS1,FAM110C,HGF,IL33,LGMN,LRRC15,PC,PTCHD4,PXMP4,RAB11FIP1,RGS16,RSPO3,SAA2,SH3PXD2B,SLC25A44,SLC5A5,SLC5A7,SMCR8,TMEM50A,UPK1B,ZCCHC24,ZNF202
Diphtheria Toxin	chemical reagent		0,000	4,72E-04	COL1A2,COL3A1,Nppb,PENK
CREB3L1	transcription regulator		-1,982	4,72E-04	COL1A1,COL1A2,NOS2,SLC1A4
piceatannol	chemical - endogenous non-mammalian			4,72E-04	FAS,HMOX1,MYC,NOS2	AKT1,Akt,Ap1,CREB1,JUN,Jnk,NFKB1,NFKBIA,NFkB (complex),P38 MAPK,PARP1,PPARG,RELA,SIRT1,SMAD3,STAT3,TP53,piceatannol
MAPK11	kinase		0,391	4,83E-04	FAS,HMOX1,Nppb,SLC5A5,VDR	Ap1,CREB1,DDIT3,EGR1,FOS,JUN,MAPK11,NFkB (complex),P38 MAPK,PPARG,RELA,SMAD3,SP1,STAT3
paclitaxel	chemical drug		1,000	4,84E-04	CTGF,DUSP5,EGR1,ENPP2,EPHA2,FAS,GADD45B,GFPT2,HPSE,IER2,MYC,NREP,OSMR,PRELP,STC1,TAP2	Ap1,ELK1,FOS,FOXO1,JUN,MYC,Mek,NFKB1,NFKBIA,NFkB (complex),RAF1,RELA,RNA polymerase II,SP1,SRF,STAT3,TNF,paclitaxel,reactive oxygen species
PPARG	ligand-dependent nuclear receptor		-0,308	4,86E-04	ABCA1,C3,COL1A1,COL1A2,CTGF,CXCL6,DGKA,EPHX1,ETS1,HGF,HMOX1,HP,IRS2,KLF6,NOS2,PC,SDC1,TRIB3,VDR,VNN1	15-deoxy-delta-12,14 -PGJ 2,Ap1,CEBPA,CEBPB,EGR1,IFNG,JUN,MYC,NFKB1,NFkB (complex),PPARA,PPARG,RELA,SMAD2,SMAD3,SP1,STAT1,STAT3,rosiglitazone,troglitazone
Histone h3	group			5,05E-04	ADD3,AKAP12,BMP4,CACNA1G,CDH1,CDKN2B,COL1A2,EGR1,HPSE,IRF7,MUC4,NOS2,PROS1,SFRP1,STOM,VKORC1	Ap1,CEBPB,EGR1,Histone h3,NFKB1,NFKBIA,NFkB (complex),RELA,RNA polymerase II,SMAD3,SMAD4,SP1,TP53
TWIST1	transcription regulator		0,128	5,06E-04	CDH1,COL1A1,DCN,ETS1,FAS,FMOD,FOXO1
TNFSF11	cytokine		0,614	5,07E-04	DMPK,EGR2,ETS1,FAS,GADD45B,IL1RN,JUNB,LAT,MYC,NFKB2,NOS2,PIM1,RGS16,SAA2,SDC1	CEBPB,CHUK,CTNNB1,IL1B,IL4,JUN,NFKB1,NFKBIA,NFkB (complex),RELA,RNA polymerase II,STAT1,STAT3,STAT6,TNFSF11,TP53
HMOX1	enzyme		0,943	5,09E-04	COL1A1,FIGF,GDNF,HGF,HMOX1,IL1RN,NOS2,THBS2	Akt,Ap1,CEBPB,FOXO1,HMOX1,JUN,MAPK14,NFKB1,NFKBIA,NFkB (complex),NOS2,PPARG,RELA,RNA polymerase II,STAT3,TP53,carbon monoxide
N-acetylsphingosine	chemical reagent		1,961	5,29E-04	COL1A1,COL1A2,COL3A1,GSTM5,NOS2,SPHK1	CEBPB,CREB1,CTNNB1,JUN,Jnk,KLF4,N-acetylsphingosine,NFKB1,NFKBIA,NFkB (complex),PPARG,PRKCD,PTK2,RELA,RHOA,SMAD1,SMAD3,STAT3,TP53
sphingosine-1-phosphate	chemical - endogenous mammalian		1,399	5,62E-04	CDH1,CTGF,EGR1,FAS,KLF5,NOS2,SPHK1	AKT1,CREB1,JUN,Jnk,NFKB1,NFKBIA,NFkB (complex),P38 MAPK,PPARA,PPARG,RELA,Ras,SMAD2,SMAD3,SP1,STAT3,TP53,docosahexaenoic acid,sphingosine-1-phosphate
DDIT3	transcription regulator		1,133	5,73E-04	ANKRD1,HMOX1,PPP1R15A,SLC5A5,TRIB3
PRKCZ	kinase		0,000	5,73E-04	ABCA1,COL1A2,ETS1,HMOX1,MYC	Akt,Ap1,CEBPB,CREB1,EGR1,ELK1,FOS,JUN,Mek,NFKB1,NFkB (complex),P38 MAPK,PPARG,PRKCZ,SMAD3,SMAD4,SP1,SRF,STAT3,TP53
hesperidin	chemical drug			5,74E-04	HMOX1,NOS2	Ap1,CREB1,ELK3,JUN,Mapk,NFKB1,NFKBIA,NFkB (complex),P38 MAPK,PPARG,RELA,RNA polymerase II,SMAD3,SP1,STAT3,hesperidin
l9Rl3	other			5,74E-04	HMOX1,NOS2
EEF2K	kinase			5,74E-04	KLF5,MAP1B
PQQ cofactor	chemical - endogenous non-mammalian			5,74E-04	HMOX1,NGF
pyrilamine	chemical drug			5,74E-04	NGF,NOS2	JUN,NFKB1,NFKBIA,NFkB (complex),RELA,RNA polymerase II,pyrilamine
ropinirole	chemical drug			5,74E-04	EGR1,GDNF
cyclosporin H	chemical reagent			5,74E-04	AVPR1A,EGR1
S-adenosylhomocysteine	chemical - endogenous mammalian			5,74E-04	COL1A1,COL1A2
miR-4260 (and other miRNAs w/seed UUGGGGC)	mature microRNA	Activated	2,574	5,83E-04	ABCD1,ADAMTS2,ANTXR1,AQP1,CEBPG,CEP85L,CHD7,COL10A1,CSRNP1,DCLK1,DNM1,DUSP5,DUSP8,FOXO1,GGCX,HSPB6,ISM1,ITGA11,KNG1,LGMN,LY6E,MED26,MR1,PRELP,RCN3,SFRP1,SLC5A5,SMCR8,SSC5D,STARD10,THRA,TMCC1,TMEM119,VDR,VNN1,ZCCHC24
quinolinic acid	chemical - endogenous mammalian	Activated	2,408	6,00E-04	EGR1,GDNF,JUNB,MYC,NGF,PENK	Ap1,CNTF,CREB1,HTT,JUN,L-glutamic acid,MAPK9,NFKB1,NFKBIA,NFkB (complex),RELA,RNA polymerase II,SMAD3,STAT3,TP53,quinolinic acid
PRKACA	kinase		-0,849	6,00E-04	ANTXR1,CCK,DIO2,NGF,PENK,SDC1	Ap1,CEBPD,CREB1,Creb,ETS1,FOS,JUN,MYC,NFKB1,NFkB (complex),PRKACA,Pka,RAF1,RELA,SP1,cyclic AMP
IL15	cytokine		1,573	6,01E-04	AHR,CTGF,DUSP5,EGR2,ETS1,FAS,GNL2,JUNB,LIF,MYC,NME4,NOS2,OGN,PIM1,PSMB8,RGS16,SMAD7,SYNPO,VDR	FOXO3,IFNG,IL15,IL2,IL4,JUN,MYC,NFKB1,NFKBIA,NFkB (complex),RELA,RNA polymerase II,STAT1,STAT3,STAT6,TP53
curcumin	chemical drug		0,071	6,02E-04	A4GALT,ABCA1,AXIN1,CDH1,COL1A1,COL1A2,CTGF,EGR1,ETS1,FAS,HMOX1,JUNB,MYC,NOS2,PIM1,PTN,TIMP3	Ap1,CEBPA,ERK1/2,ETS1,FOXO3,JUN,NFKB1,NFkB (complex),PI3K (complex),PPARG,RELA,SMAD2,SMAD3,SMAD4,STAT3,Smad,Tgf beta,curcumin,hydrogen peroxide,nitric oxide
mycophenolic acid	chemical drug		1,463	6,05E-04	AKAP12,CTGF,CXCL6,CYBB,ETS1,MME,NFKB2,TNFAIP3	CREB1,NFkB (complex),P38 MAPK,PPARG,SMAD3,STAT3,mycophenolic acid
2,4,5,2',4',5'-hexachlorobiphenyl	chemical toxicant		0,707	6,05E-04	AKAP12,AOX1,CCK,GADD45B,Gstt3,MYC,SLC1A4,SMAD7
Ras homolog	group			6,06E-04	ABCA1,CTGF,EGR1,MYC	Ap1,CEBPB,CREB1,FOXO3,IL6,JUN,Jnk,MAPK8,NFKB1,NFkB (complex),NR3C1,P38 MAPK,PI3K (complex),PPARG,Ras homolog,SMAD3,STAT1,STAT3,TP53
NR3C1	ligand-dependent nuclear receptor		-1,003	6,10E-04	ABCA1,AMIGO2,AQP1,ATXN1,C1QTNF1,C1R,CSRNP1,EGR1,FOXO1,GADD45B,GAS1,Gbp2,GPX3,HERPUD1,IER2,LIF,MYC,NFKB2,PIK3R1,PPP1R15A,RTN4,SIAH2,STOM,TIMP3,TIPARP,TNFAIP3,TRIB3,VDR	BRCA1,CEBPA,CEBPB,CSF2,CTNNB1,ESR2,JUN,MYC,NFKB1,NFKBIA,NFkB (complex),NR3C1,RELA,RNA polymerase II,SP1,STAT1,STAT3,TP53,beta-estradiol,dexamethasone
miR-298-5p (and other miRNAs w/seed GCAGAGG)	mature microRNA	Activated	2,093	6,34E-04	ABTB2,AGAP3,AHR,AKNA,ANXA8L2 (includes others),AQP1,ARHGEF11,CA12,CCDC80,CCDC86,CHAC1,CUBN,DCN,DRAM1,EEA1,FAM203A/FAM203B,FBLN1,GAS1,GSTM2,GSTT1,HEG1,HEY2,IL1RN,ISLR,KLHL21,KNG1,LAT2,LRPAP1,LYNX1,MME,MTHFD2,MXD4,NID2,PTGFR,RNF181,SEMA7A,SLC16A1,SOD3,ST5,STC1,SYT11,TBRG4,THRA,TMEM119,TMEM50A,TMEM53,TNFAIP3,URB1,VDR
PRKAG3	kinase			6,48E-04	ABCA1,ANKRD1,ANXA8L2 (includes others),AQP1,Cbr2,EGR1,GADD45G,GPX3,JUNB,PAM,Scd2,SLC7A2
diethylstilbestrol	chemical drug		-0,377	6,56E-04	AGTR2,AHR,C3,CITED2,CXCL6,CYP2F1,DCLK1,EGR1,FAS,FMOD,INHBB,MUC4,MXD4,VNN1	AR,CREB1,Creb,JUN,STAT3,TP53,diethylstilbestrol,testosterone,topotecan
miR-148b-3p (and other miRNAs w/seed CAGUGCA)	mature microRNA		1,582	6,60E-04	ABCA1,AJUBA,ATP2B4,ATXN1,CDON,CEBPG,CEP85L,CHD7,COL10A1,COL6A3,CPZ,DMPK,DUSP8,ETS1,FBN1,GAS1,INHBB,INO80,ISM1,ITGA11,KLF5,KLF6,KPNA4,LAMA4,LGI2,LIPA,LMTK2,MAP1B,PIK3IP1,PPAP2B,PPP1R10,ROBO1,RTN4,SCARA3,SESN2,SLC25A44,SLC5A7,SLC7A2,SLC7A5,SPON2,STEAP4,TM7SF3,TMCC3,TNRC6C,UBE2L6,VWA5A,YPEL3
sulforafan	chemical drug		0,000	6,71E-04	AOX1,EPHX1,FAS,GSTM5,GSTT1,HMOX1,HP,NOS2,TWIST2	Akt,Ap1,CEBPB,CREB1,JUN,MAPK14,NFE2L2,NFKB1,NFKBIA,NFkB (complex),P38 MAPK,PPARG,RELA,SMAD3,STAT3,TP53,sulforafan
KIAA1524	other	Activated	2,414	6,87E-04	CDKN2B,DCN,LUM,LXN,MYC,PRG4,SERPINE2
HDAC2	transcription regulator		1,471	6,87E-04	CDH1,COL1A2,CYBB,DPT,MYC,NOS2,SFRP1	CTNNB1,HDAC2,Histone h3,MTA1,NFKB1,NFKBIA,NFkB (complex),RELA,RNA polymerase II,SMAD3,SP1,TP53
tributyrin	chemical drug		1,254	6,87E-04	AKAP12,CTGF,CXCL6,ETS1,MME,NFKB2,TNFAIP3
tacrolimus	chemical drug		-0,170	6,97E-04	ATP2B4,COL10A1,COL1A1,COL3A1,CYBB,EGR1,IL33,JUNB,LAT,MYC,NOS2,Nppb,SIAH2	CEBPA,CEBPB,ERK1/2,ETS1,JUN,Jnk,MAPK8,NFKB1,NFKBIA,NFkB (complex),NR3C1,PPARG,RELA,SMAD3,STAT3,TP53,tacrolimus
nilotinib	chemical drug			7,01E-04	COL1A1,COL1A2,MYC
RGS19	other			7,01E-04	BMP4,MYC,Nppb
NFE2L2	transcription regulator		-0,811	7,07E-04	AHR,AOX1,CCRN4L,COL1A1,COL3A1,CXCL6,EPHX1,GADD45G,GPX3,GSTM5,GSTT1,HERPUD1,HMOX1,IL1RN,LY6E,NOS2,SERPINA3,SLC16A2,SLC1A4,SOD3	CEBPB,FOSL2,HMOX1,IL13,IL4,JUN,NFE2L2,NFKB1,NFKBIA,NFkB (complex),RELA,SMAD3,STAT1,STAT6,TP53
miR-708-5p (and other miRNAs w/seed AGGAGCU)	mature microRNA		1,762	7,12E-04	ADAMTS2,AGTR2,AJUBA,ATXN1,C16orf72,C7orf53,CD34,CDKN2B,CDON,CHD7,DKK3,DRAM1,FOXO1,GAS1,GDA,GFOD1,GGCX,KPNA4,LIF,LOXL2,MAP1B,NSG1,OLFML3,PALM2,PAPPA,PIK3IP1,RGS16,SDC1,SEMA7A,SH3PXD2B,STOM,SYNPO,SYT11,TAP1,TWIST2,YPEL3,ZNF655
gefitinib	chemical drug			7,17E-04	ARC,C3,COL1A1,CYP2F1,FIGF,GADD45B,HMOX1,HYAL1,IL7,OSMR,TIMP3	CREB1,ELK3,JUN,Mapk,NFKB1,SP1,gefitinib
pyrrolidine dithiocarbamate	chemical reagent		1,365	7,21E-04	COL1A1,CTGF,CXCL6,DUSP8,HMOX1,IRF7,MYC,NOS2,PSMB8	CREB1,ERK,IRF1,IRF8,JUN,Jnk,NFKB1,NFKBIA,NFkB (complex),RELA,RNA polymerase II,SMAD3,STAT1,STAT3,TP53,pyrrolidine dithiocarbamate
miR-759 (miRNAs w/seed CAGAGUG)	mature microRNA		0,582	7,27E-04	ADAMTS2,ADAMTSL4,AQP1,ARC,CHD7,CPSF4,DBC1,DCLK1,ETS1,GAS1,HOXC6,IL17RA,KCNJ2,KNG1,MAP1B,MEX3B,NSG1,PAPPA,PION,SLC1A4,SOD3,STEAP4,SYNPO,TAP1,TBRG4,TMCC3,WFS1
Interferon alpha	group	Inhibited	-2,753	7,42E-04	A4GALT,BMP4,C3,FAS,IFITM2,IL17RA,IL1R1,IL1RN,IL7,IRF7,MYC,NOS2,PIM1,PLAT,PSMB8,TAP1,TAP2,UBE2L6	IFNG,IL10,IRF1,IRF8,Interferon alpha,JUN,MYC,NFKBIA,NFkB (complex),RELA,RNA polymerase II,STAT1,STAT3,TP53
miR-885-3p (miRNAs w/seed GGCAGCG)	mature microRNA		1,120	7,44E-04	ARC,ARFRP1,ARHGEF11,ATP2B4,BTBD9,CD82,CHD7,CITED2,CPZ,CSNK1E,CYBB,DGKA,DRAM1,FBLN1,FBLN5,GADD45B,GGCX,ISM1,KIAA1199,LAT2,LRRC15,MAN2B1,MYBBP1A,PAPPA,PION,SMCR8,ST5,TIMP3,TIPARP,TMEM26,TNFAIP3,TRIB3,TWIST2,VDR,WISP2
LDL	complex		-0,335	7,53E-04	ABCA1,C3,CTGF,CXCL6,CYBB,EGR1,GAS6,HMOX1,IL1RN,IRF7,NOS2,NPC2,PLAT,TNFAIP3	CEBPB,IL1B,IL6,JUN,LDL,NFATC2,NFKB1,NFKBIA,NFkB (complex),RELA,RNA polymerase II,SMAD3,STAT1,STAT3,TLR4,TP53
RNA polymerase II	complex			7,53E-04	ARID5A,CA12,CD82,CDH1,COL1A2,GADD45B,Gbp2,IL1RN,JUNB,MYC,NOS2,TAP1,TAP2,THBS2	BRCA1,JUN,NFKBIA,NFkB (complex),RNA polymerase II,STAT3,TP53
heparin	chemical - endogenous mammalian		1,432	7,57E-04	ACADVL,CASP12,COL1A1,IL1R1,NOS2,PAPPA,PLAT	CTNNB1,EGF,EGR1,ETS1,F2,FN1,FOS,JUN,NFKB1,NFKBIA,NFkB (complex),RELA,SMAD3,STAT3,Smad,TNF,VEGFA,heparin
HOXA9	transcription regulator		-0,294	7,60E-04	ADD3,CD34,CDH1,CTH,CYBB,EDNRA,FCGRT,IER2,JUNB,LAT2,MYC,PIM1
PTGES	enzyme			7,65E-04	CDH1,EGR1,MYC,NOP2,NOS2,Nppb	CTNNB1,JUN,NFKB1,NFkB (complex),PTGES,SMAD3,SMAD4,STAT3,TCF,prostaglandin E2
TMEM173	other		-0,447	7,88E-04	IL33,LIF,NOS2,RGS16,Serpina3g (includes others)
PDX1	transcription regulator		1,778	8,01E-04	COL1A1,COL3A1,DUSP5,ECH1,EGR1,IRS2,JUNB,KLF6,LXN,MAOB,MYC,PC	Ap1,CEBPA,CEBPD,CREB1,FOS,FOXO1,FOXO3,Ins1,Insulin,PDX1,SMAD3
nitrofurantoin	chemical drug		-0,905	8,01E-04	ACADVL,C3,CP,FAS,FGF7,HMOX1,LBP,LCAT,MYC,PLAT,SDC1,TIMP3
NKX2-1	transcription regulator		-1,257	8,01E-04	AGTR2,AQP1,CDKN2B,DIO2,ENPP2,IL7,NOP56,PC,SAA2,SCARA3,SLC5A5,SMAD7
IFNA2	cytokine	Inhibited	-3,541	8,23E-04	C1R,CDKN2B,FAS,HLA-E,IFI27L2,IFITM2,IRF7,LGALS3BP,LY6E,MYC,PLAT,SDC1,TAP1,UBE2L6	EIF2AK2,ELK1,ELK4,IFNA2,IRF1,IRF8,MAPK1,MYC,NFKBIA,NFkB (complex),RELA,RNA polymerase II,STAT1,STAT3,TP53
IL3	cytokine		1,304	8,26E-04	CEBPG,CITED2,ECH1,EGR1,EGR2,FAS,GADD45B,GADD45G,HGF,IL33,JUNB,LIF,MAN2B1,MYC,NOV,PIM1,Serpina3g (includes others),YPEL3	Ap1,CREB1,CSF2RA,CSF2RB,ELK3,IL3,JUN,MAPK9,MYC,Mapk,NFKB1,NFkB (complex),RELA,SP1,STAT1,STAT3,TP53
aldosterone	chemical - endogenous mammalian		-0,877	8,31E-04	AGTR2,CACNA1G,COL1A1,COL1A2,COL3A1,CTGF,CYBB,Nppb,Serpina3g (includes others)	AGT,CREB1,CTNNB1,EDN1,ELK3,JUN,Mapk,NFKB1,NFKBIA,NFkB (complex),NR3C2,RAC1,RELA,SMAD3,SP1,Smad,TP53,aldosterone
1-methyl-4-phenyl-1,2,3,6-tetrahydropyridine	chemical toxicant		-0,914	8,32E-04	CYBB,EGR1,GDNF,LIF,NGF,NOS2,PENK	1-methyl-4-phenyl-1,2,3,6-tetrahydropyridine,Ap1,CREB1,FOS,JUN,Jnk,MAPK8,NFKB1,NFKBIA,NFkB (complex),NR3C1,P38 MAPK,PPARG,RELA,RNA polymerase II,SMAD3,SP1,STAT3,TP53
XBP1	transcription regulator		-1,131	8,46E-04	COL10A1,ETS1,FAS,GGCX,HERPUD1,HMOX1,MYC,NOS2,RCN3,SELM,TXNDC5,WFS1,YIF1A	CREB1,ERN1,JUN,Jnk,NFKB1,NFKBIA,NFkB (complex),P38 MAPK,PPARG,RELA,RNA polymerase II,SMAD3,STAT3,TNFSF11,TP53,XBP1
IRF1	transcription regulator		-1,500	8,51E-04	AGTR2,C1R,CYBB,Gbp2,IL17RA,IRF7,MYC,NOS2,PSMB8,TAP1,TAP2	IFNG,IRF1,IRF8,JUN,NFKB1,NFKBIA,NFkB (complex),RELA,RNA polymerase II,STAT1,STAT3,TP53
SERPINF1	other		0,896	8,59E-04	CD34,CTGF,CYBB,GDNF,MYC,NGF	CTNNB1,JUN,NFKB1,NFKBIA,NFkB (complex),RELA,RNA polymerase II,Ras,SERPINF1,SMAD2,SMAD3,SMAD4,SP1,STAT3,TCF
SIRT1	transcription regulator		1,294	8,91E-04	ABCA1,CDH1,CDKN2B,COL10A1,HGF,HMOX1,MYC,PC,SIRT6	Ap1,CEBPA,CEBPB,CREB1,JUN,MAPK14,MYC,NFKB1,NFkB (complex),PARP1,PPARA,PPARG,RELA,SIRT1,SMAD3,STAT1,STAT3,TP53,XBP1
propylthiouracil	chemical drug			8,91E-04	CDH1,CHKA,DIO2,Gstt3,Ly6a (includes others),Meg3,ROBO1,SLC5A5,THRA
miR-3065-3p (miRNAs w/seed CAGCACC)	mature microRNA	Activated	2,453	8,91E-04	ADAMTS2,AKNA,ARC,ARL5B,CCDC3,CDH1,COL1A2,CSRNP1,CTSF,DBC1,DCLK1,DIO2,DOT1L,ENPP2,FAM65B,GAS1,GM2A,GSTM2,HEY2,IFITM2,ITM2A,KIAA1199,MMP19,NSG1,PI15,RAB11FIP1,RGS16,SLC39A10,SLC7A5,SNX8,STEAP4,SVEP1,SYT11,TMEM119,TWIST2,UPK1B,VWA5A,XDH
Ifn gamma	complex		-0,100	9,12E-04	COL1A1,CYBB,IL17RA,LGALS9,LIF,Ly6a (includes others),MYC,NOS2	CREB1,ELK3,IFNG,IRF1,IRF8,Ifn gamma,JAK2,JUN,Mapk,NFKB1,NFKBIA,NFkB (complex),RELA,RNA polymerase II,SP1,STAT1,STAT3
PRKCE	kinase		1,798	9,14E-04	CDH1,CDON,EGR1,JUNB,MYC,NOS2,PIM1	AKT1,CREB1,ELK3,IKBKB,JUN,MAPK8,MYC,Mapk,NFKB1,NFKBIA,NFkB (complex),NR3C1,PRKCE,RELA,SMAD3,SP1,STAT1,STAT3,TP53
CTSB	peptidase		-0,762	9,50E-04	COL1A1,CYBB,MYC,SPHK1	CREB1,CTNNB1,CTSB,ERK,FN1,JUN,NFKB1,NFkB (complex),SMAD3,Smad,TP53
MAP2K1/2	group	Activated	2,415	9,62E-04	CTGF,EGR1,HERPUD1,HMOX1,KLF5,MYC	Akt,Ap1,CEBPB,CREB1,ERK,JUN,Jnk,MAP2K1/2,NFKB1,NFkB (complex),P38 MAPK,PPARG,SMAD3,SMAD4,SMAD7,STAT3,Smad,TP53
IFNB1	cytokine		-1,319	9,64E-04	CCRN4L,COL12A1,DKK3,FBN1,GAS1,Gbp2,IFI27L2,IL1R1,IRF7,MYC,NID2,NOS2,OGN,THBS2,VDR	BRCA1,IFNB1,IL4,IRF1,IRF8,JUN,NFKBIA,NFkB (complex),RELA,RNA polymerase II,STAT1,STAT3,STAT6,TP53
TFAP2A	transcription regulator		1,067	9,86E-04	ABCA1,CDH1,DCLK1,EFEMP1,LIPA,Ly6a (includes others),SESN3,WISP2
miR-4472 (and other miRNAs w/seed GUGGGGG)	mature microRNA	Activated	3,400	9,89E-04	A4GALT,ABCD1,AKNA,ALDH1L2,ANTXR1,ARC,ARHGEF11,ARL5B,ATP2B4,ATXN1,AVPR1A,BTBD9,C1QTNF1,CCDC3,CCDC86,CDKN2B,CDON,CSRNP1,DHRS3,DMPK,DOT1L,ECH1,EFNA3,EPHX1,FAS,GPX3,HEG1,HOXC6,HSPB6,LEPREL2,LGALS3BP,LOXL2,LY6E,LYNX1,MEX3B,MRGPRF,NKD2,NME4,NSG1,OSMR,PCP4L1,PDK2,PRELP,PXMP4,RASAL2,RECK,SDC1,SESN2,SH3PXD2B,SLC25A44,SMTN,SOD3,SPHK1,ST5,STC1,THRA,TMEM50A,VDR,ZCCHC24
PIAS3	transcription regulator			1,03E-03	CDKN2B,HP,SERPINA3
metoprolol	chemical drug			1,03E-03	AQP1,MYC,THBS4
Pro-inflammatory Cytokine	group		-0,440	1,07E-03	CTNND2,HMOX1,HP,ITGA1,NOS2,NOV	CREB1,EGR1,ETS1,MYC,NFKB1,NFkB (complex),P38 MAPK,PPARG,Pro-inflammatory Cytokine,RELA,SMAD3,STAT1,STAT3,TP53,VEGFA
SOX9	transcription regulator		-1,982	1,07E-03	COL10A1,COL1A1,CTGF,LBP,TWIST2,VNN1	CEBPA,CEBPB,JUN,NFkB (complex),PPARGC1A,SOX9,TP53
miR-21-5p (and other miRNAs w/seed AGCUUAU)	mature microRNA		0,478	1,08E-03	AKAP12,ARFRP1,ATP2B4,CHD7,DUSP8,FAS,FOXO1,KLF5,KLF6,KPNA4,LAMA4,LANCL1,LAT2,LUM,PI15,PIK3R1,RECK,RETSAT,RTN4,SAA2,SLC5A7,SMAD7,SOD3,SPRY4,STK40,TGFBI,TIMP3,TRIM33	FOXO1,FOXO3,HIF1A,NFKBIA,PTEN,STAT3,miR-21-5p (and other miRNAs w/seed AGCUUAU)
NOS2	enzyme		-1,129	1,09E-03	CP,FAS,FOXO1,HMOX1,IL1RN,IRS2,KLF6,LGALS3BP,NOS2,PC,SAA2,SERPINA3	Akt,Ap1,CEBPB,IFNG,IL1B,IL6,JUN,NFKB1,NFKBIA,NFkB (complex),NOS2,RELA,STAT1,STAT3,TP53
miR-4297 (and other miRNAs w/seed GCCUUCC)	mature microRNA		-0,397	1,11E-03	ADAMTSL4,AGAP3,ANKRD1,CASP12,COL3A1,CSNK1E,CTNND2,DMPK,DPT,DUSP5,FGD3,GDA,GDNF,HMOX1,KIAA1199,LACC1,LEPREL2,LGALS3BP,LMTK2,MMP19,MXD4,PDZRN3,PMEPA1,PXMP4,SLC5A7,SLC7A5,SMCR8,SNX8,STXBP6,SYT11,TBC1D9,TMCC1,TMCC3,TMEM9,TNFAIP3,TRIM33,URB1,USP31
epigallocatechin-gallate	chemical drug		0,348	1,12E-03	AHR,CDH1,EGR1,FAS,GADD45B,HMOX1,IL1R1,JUNB,MYC,NOS2,PTN,SLC16A1,TAP1	CEBPB,IFNG,IL6,IRF8,JUN,MYC,NFKB1,NFKBIA,NFkB (complex),RELA,RNA polymerase II,STAT1,STAT3,TP53,epigallocatechin-gallate
glucocorticoid	chemical drug		-1,000	1,12E-03	AHR,COL1A1,CTGF,FAS,FBLN1,GPX3,IL1RN,MYC,NGF,OGN,PLAT,STC1,VDR	CEBPB,CEBPD,IFNG,IL1,IL4,IL6,JUN,Jnk,NFKB1,NFKBIA,NFkB (complex),RELA,SMAD3,STAT1,STAT3,STAT6,TP53,glucocorticoid
miR-181a-5p (and other miRNAs w/seed ACAUUCA)	mature microRNA		-0,572	1,12E-03	ABI3BP,ABTB2,ANKRD44,ARL5B,ATXN1,CD302,CDON,CHD7,DCLK1,DCN,DUSP5,EGR1,EGR2,ETS1,FAS,FBN2,HCN1,HEY2,INO80,IRS2,KLF6,KPNA4,LGI2,LIF,LMTK2,MAP1B,MED26,MEX3B,MME,NSG1,PALM2,PAM,PPAP2B,PRDM4,RAPGEF2,RASAL2,RECK,RSPO2,SLC7A1,SLC7A2,SMAD7,SPRY4,STC1,STEAP4,TBC1D9,TGFBRAP1,THBS2,THBS4,TIMP3,TLL1,TMCC1,TMEM45A,VCAN,ZBTB2,ZNF655
TGFBR2	kinase		-1,588	1,14E-03	CDH1,CDKN2B,COL1A1,COL1A2,CTGF,CXCL6,FGF7,FMOD,GADD45B,HGF,SMAD7,SVEP1	CTNNB1,GATA4,ID1,JUN,SMAD1,SMAD2,SMAD3,SMAD4,SMAD7,SP1,Smad,TGFBR1,TGFBR2,TP53,Tgf beta
HOXA5	transcription regulator		0,555	1,17E-03	EGR1,GADD45B,IER2,PTN
ARRB1	other			1,17E-03	EGR1,JUNB,MYC,NOS2	ARRB1,CEBPA,CEBPD,CREB1,CTNNB1,Creb,EGFR,ELK3,ERK1/2,ETS1,FOS,HDAC6,JUN,Mapk,NFKB1,NFKBIA,NFkB (complex),PPARG,RELA,SMAD3,SP1,STAT3,TP53,cyclic AMP
ETS1	transcription regulator		0,345	1,17E-03	AXIN1,BMP4,CITED2,COL1A2,CTGF,EGR1,ETS1,HGF,HMOX1,HPSE,JUNB,MUC4,MYC	Ap1,BRCA1,CREB1,Creb,ETS1,Histone h3,JUN,NFKBIA,NFkB (complex),RELA,RNA polymerase II,SP1,STAT3,TP53
EGR2	transcription regulator		-1,912	1,17E-03	CHKA,DIO2,EGR1,EGR2,MME,MR1,POU3F1,ROBO1,RRAD,SLC16A1
SPDEF	transcription regulator		1,890	1,20E-03	CD34,COL1A1,COL6A1,COL6A3,CTGF,DKK3,SDC1	CTNNB1,JUN,NFkB (complex),SMAD3,SMAD4,SPDEF,TCF
miR-4271 (and other miRNAs w/seed GGGGAAG)	mature microRNA	Activated	2,054	1,20E-03	ALDH18A1,ANTXR1,AQP1,ARHGEF11,BCAR1,BTBD9,C1QTNF1,CD34,CDON,COL10A1,CSRNP1,DOT1L,EFNA3,EGR1,EGR2,GADD45B,GFRA2,GSTM5,HMOX1,HSPB6,INHBB,ITGA11,KLF6,LGI2,LGMN,LIF,MMP19,MR1,NME4,P4HA2,PALM2,PAMR1,PM20D1,POU3F1,PTK7,RERG,SAT2,SELM,SEMA7A,SFRP2,SH3PXD2B,SIAH2,SLC16A2,SLC25A44,SOD3,SPRY4,STK40,SVEP1,SYT11,TAP2,THRA,TIMP3,TMEM176A,UBE2L6,UPK1B,WFS1,ZBTB2
TP73	transcription regulator		-1,602	1,20E-03	AUH,CDH1,CTH,DHRS3,DRAM1,EGR1,EPHA2,FAS,IL7,KLHL21,TAP1,VDR	BRCA1,JUN,Jnk,NFKBIA,NFkB (complex),SMAD3,STAT3,TP53,TP73,WT1
advanced glycation end-products	chemical - endogenous mammalian		1,091	1,22E-03	ABCA1,CTGF,FOXO1,NOS2,ROBO1	Akt,Ap1,CEBPA,CREB1,ELK3,ERK1/2,ETS1,FOXO1,JUN,Mapk,NFKB1,NFkB (complex),PPARG,Pkc(s),RELA,SP1,STAT3,TP53,advanced glycation end-products
SQSTM1	transcription regulator		0,600	1,22E-03	ARID5A,CITED2,GSTM5,NOS2,PLAT
phorbol esters	chemical - other		0,565	1,24E-03	BCAR1,CXCL6,EGR1,IL1R1,JUNB,LIF,PLAT,VDR	CREB1,CTNNB1,Creb,EGF,EGFR,EGR1,ELK1,ELK4,ERK,ETS1,FOS,GNRH1,HDAC6,JUN,MAPK1,NFkB (complex),SMAD3,STAT1,STAT3,TP53,phorbol esters
CEBPD	transcription regulator		-1,534	1,24E-03	C3,COL10A1,HGF,HP,MYC,NGF,NOS2,SAA2	CEBPB,CEBPD,IL6,NFKB1,NFkB (complex),STAT1,STAT3
mir-21	microRNA	Activated	2,728	1,32E-03	C1R,CASP12,EGR2,Gbp2,PLAT,RECK,SMAD7,SOD3,TAP1,TIMP3	IFNG,JUN,NFkB (complex),RELA,STAT1,STAT3,mir-21
KLF2	transcription regulator			1,32E-03	BMP4,CTGF,FBLN1,HPSE,JUNB,LBP,LGALS9,MYC,PPAP2B,PROS1
carrageenan	chemical - endogenous non-mammalian		0,937	1,39E-03	EGR1,EGR2,JUNB,NGF,NOS2	Ap1,CEBPB,CTNNB1,ETS1,FOS,IL6,JUN,MYC,NFKB1,NFKBIA,NFkB (complex),RELA,SMAD3,SP1,STAT1,STAT3,TNF,TP53,carrageenan,prostaglandin E2
mercuric chloride	chemical toxicant			1,39E-03	CDH1,HMOX1,HP,JUNB,NOS2	CEBPB,CTNNB1,EGR1,ESR2,HMOX1,IL6,JUN,MAPK8,MYC,NFKB1,NFKBIA,NFkB (complex),NR3C1,RELA,SMAD3,SRC,STAT1,STAT3,TP53,beta-estradiol,mercuric chloride
mitoxantrone	chemical drug		0,277	1,41E-03	COL1A1,COL1A2,FAS,IRF7	Ap1,BRCA1,CEBPB,EGR1,JUN,MYC,NFKB1,NFKBIA,NFkB (complex),RELA,RNA polymerase II,SMAD3,SMAD4,SP1,STAT3,TP53,mitoxantrone
PCDH11X/PCDH11Y	other		0,152	1,41E-03	AXIN1,BMP4,MYC,SFRP2
AZGP1	transporter		-0,218	1,41E-03	BMP4,CDH1,EGR1,MYC	AZGP1,EIF2AK2,FOXO1,FOXO3,IRS1,NFkB (complex),STAT1,STAT3,TP53
CpG oligonucleotide	chemical drug		-1,154	1,41E-03	ABCA1,AHR,EGR1,FAS,FCGRT,GPR84,IL33,NOS2,SDC1	AKT1,CEBPB,CREB1,CpG oligonucleotide,ETS2,IL6,IRF1,IRF8,NFKB1,NFKBIA,NFkB (complex),P38 MAPK,PPARG,RELA,SMAD3,STAT1,STAT3,TLR9,TP53
L-glutamic acid	chemical - endogenous mammalian		1,162	1,43E-03	EGR1,GADD45B,JUNB,MAP1B,NOS2,Scd2,TAP1,TAP2	Ap1,CREB1,CTNNB1,Creb,ELK1,ELK4,JUN,L-glutamic acid,LEP,MAPK1,NFKB1,NFKBIA,NFkB (complex),RELA,RNA polymerase II,SMAD3,STAT1,STAT3,TP53
COL18A1	other		-0,194	1,43E-03	ANTXR1,CD34,ETS1,HGF,JUNB,KNG1,MYC,NOS2	Akt,Ap1,COL18A1,CREB1,EGR1,ERK,ETS1,JUN,NFKB1,NFkB (complex),P38 MAPK,PPARG,RELA,RNA polymerase II,SMAD3,STAT3,TP53,VEGFA
pCPT-cAMP	chemical - kinase inhibitor			1,45E-03	ABCA1,EGR1,JUNB	CREB1,Creb,FOS,JUN,NFkB (complex),Pka,pCPT-cAMP
EPHB1	kinase			1,45E-03	EGR1,EGR2,JUNB	CEBPA,CREB1,ELK1,ELK4,EPHB1,ERK,ERK1/2,ETS1,JUN,MAPK1,NFkB (complex),P38 MAPK,PPARG,RELA,SMAD3,STAT1,STAT3,TP53
RLIM	enzyme			1,45E-03	CDKN2B,CTGF,SMAD7	RLIM,SKIL,SMAD1,SMAD2,SMAD3,SMAD4,SMAD7,SP1,Smad
PLA2G4A	enzyme			1,45E-03	GSTM5,MYC,NOS2	CREB1,CTNNB1,EGFR,FOS,HDAC6,NFkB (complex),P38 MAPK,PLA2G4A,PPARG,SMAD3,STAT3
CSF2	cytokine		-0,319	1,52E-03	ABCA1,ATXN1,C3,CDKN2B,CYBB,EGR1,EGR2,FAM65B,FAS,IL1R1,IL1RN,MME,MYC,NFKB2,NOS2,OSMR,PIM1,SAA2,VDR	CEBPB,CSF2,CTNNB1,IFNG,IL4,IL6,IRF8,JAK2,JUN,NFKB1,NFKBIA,NFkB (complex),RELA,SMAD3,SMAD7,STAT1,STAT3,STAT6,TGFB1
miR-4663 (miRNAs w/seed GCUGAGC)	mature microRNA		0,833	1,53E-03	AGTR2,ANXA8L2 (includes others),ARC,C16orf72,CA12,CASP12,COL6A1,CUBN,CXCL6,DKK3,FBXO39,FRMD5,GSTT1,HDAC4,HEG1,HMOX1,IRS2,KCNJ2,LRPAP1,PIK3IP1,PSMB8,RAB11FIP1,RCN3,SELM,SESN2,SLC16A2,SLC7A1,SLC7A5,SMAD7,THRA,TMEM119,TNN,TRIM33,TRIO,ZNF655
ID1	transcription regulator		1,103	1,58E-03	CTGF,EGR1,MYC,SLC5A5,TF	AKT1,ID1,JUN,MAP2K1/2,NFKB1,NFKBIA,NFkB (complex),NR3C1,RELA,RNA polymerase II,SMAD2,SMAD3,STAT3,TP53
FOSL2	transcription regulator		-0,130	1,58E-03	ABCA1,COL1A2,DIO2,FAS,NOS2	Ap1,FOS,FOSL2,JUN,NFkB (complex),SMAD3,SP1
Rock	group			1,58E-03	CDH1,COL1A1,COL3A1,CTGF,MYC	CEBPB,CREB1,CTNNB1,ERK,JUN,Jnk,KLF4,NFkB (complex),PPARG,RHOA,Rock,SMAD1,SMAD2,SMAD3,SMAD4,SMAD7,STAT3,Smad,TP53,Tgf beta
miR-18a-5p (and other miRNAs w/seed AAGGUGC)	mature microRNA		0,303	1,64E-03	ABTB2,ADD3,AJUBA,ARC,ATXN1,C7orf53,CA12,CD302,CEP85L,CPXM1,CTGF,CTSF,CYP39A1,DCLK1,FMOD,HEG1,HP,ISM1,KCNJ2,KLF6,LAT,LIF,NREP,OLFML2B,PAPPA,RASAL2,TLL1,TMCC3,TNFAIP3,ZCCHC24
miR-4707-5p (miRNAs w/seed CCCCGGC)	mature microRNA		1,087	1,69E-03	A4GALT,AGAP3,ATXN1,BTBD9,CD248,COL12A1,COL1A1,CTRL,DCLK1,DMPK,DPT,GFRA2,GM2A,HOXC6,IER2,IL1R1,LGALS9,LIF,LMTK2,LRRC15,MED26,MR1,PM20D1,PRELP,PXMP4,SEMA7A,SLC25A35,SLC43A2,SLC7A1,SMAD7,SNX8,SYDE1,TNRC6C,ZCCHC24
ionomycin	chemical reagent		-0,776	1,69E-03	DGKA,EGR1,ETS1,HPSE,ITM2A,KCNJ2,LAT,MYC,NGF,PIM1,STC1	Ap1,CREB1,IL27,JUN,NFkB (complex),P38 MAPK,PPARA,PPARG,PRKCA,RELA,SMAD3,STAT1,STAT3,TCR,ionomycin
Bvr	group			1,69E-03	HMOX1,NOS2	Bvr,JUN,NFKB1,NFKBIA,NFkB (complex),RELA,RNA polymerase II
IRS4	other			1,69E-03	EGR1,IRS2	AKT1,CEBPA,ERK1/2,ETS1,FOXO1,FOXO3,IRS1,IRS4,NFKB1,NFKBIA,NFkB (complex),PPARG,RELA,TP53
GFRA2	transmembrane receptor			1,69E-03	EGR1,EGR2
atipamezole	chemical drug			1,69E-03	EGR1,JUNB
2-amino-3-phosphonopropionic acid	chemical - endogenous mammalian			1,69E-03	EGR1,JUNB	2-amino-3-phosphonopropionic acid,Ap1,CREB1,JUN,NFkB (complex),Pkc(s),SP1
sildenafil	chemical drug		-0,218	1,69E-03	CYBB,HMOX1,NOS2,Nppb	Akt,Ap1,JUN,NFKB1,NFkB (complex),RELA,STAT3,TP53,nitric oxide,sildenafil
anakinra	biologic drug			1,69E-03	HMOX1,NOS2,PIM1,VWA5A	CEBPB,IL1A,IL1B,NFKB1,NFKBIA,NFkB (complex),RELA,STAT3,anakinra
PRKG1	kinase			1,69E-03	COL1A1,COL3A1,CTGF,Nppb	Ap1,CEBPB,CTNNB1,EGR1,JUN,KLF4,MAPK14,NFkB (complex),PPARG,PRKG1,RELA,RHOA,Rock,SMAD1,SMAD2,SMAD3,SMAD4,SMAD7,SOX9,SP1,STAT3,Smad
BMP7	growth factor		-0,622	1,70E-03	BMP4,CD34,CDH1,COL10A1,COL1A1,COL1A2,PENK,PIK3R1,SMAD7	BMP7,CEBPB,CTNNB1,JUN,KLF4,MAPK8,NFkB (complex),NR3C1,PPARG,RHOA,SMAD1,SMAD2,SMAD3,SMAD4,SMAD7,STAT3,Smad,TGFBR1,TP53
miR-503-5p (miRNAs w/seed AGCAGCG)	mature microRNA		-0,096	1,71E-03	ARL5B,BTBD9,C1QTNF1,CCDC80,CDON,CHAC1,COL6A1,CPED1,DCLK1,DENND4A,DOT1L,FAM110C,FAM65B,FGF7,GADD45G,KCNJ2,MED26,PAM,PAPPA,PIK3R1,PRDM4,PTK7,RAPGEF2,RECK,RSPO3,RTN4,SLC5A5,SMAD7,TGFBRAP1,TLL1,TMCC1,USP31
ethanol	chemical - endogenous mammalian		-1,763	1,74E-03	ABCA1,COL1A2,COL3A1,CTGF,EGR1,EPHX1,FAS,HMOX1,IL1R1,IL1RN,IRF7,MAP1B,MME,MYC,NOS2,PLAT	CEBPB,CREB1,CSF2,CTNNB1,IL6,JUN,Jnk,NFKB1,NFkB (complex),P38 MAPK,PPARG,RELA,SMAD3,SP1,STAT1,STAT3,TP53,ethanol,prostaglandin E2
FN1	enzyme		-0,611	1,74E-03	CDH1,COL1A1,GFRA2,IL1R1,IL7,ITGA1,MYC,NOS2,RECK,SDC1	CTNNB1,FN1,FOXO3,IL2,JUN,KLF4,MAPK8,NFKBIA,NFkB (complex),NR3C1,PPARG,RHOA,Rock,SMAD1,SMAD2,SMAD3,SMAD4,SOX9,STAT1,STAT3,TCF,TP53
miR-16-5p (and other miRNAs w/seed AGCAGCA)	mature microRNA		0,888	1,76E-03	ABTB2,AGAP3,AKAP12,ARL5B,BTBD9,C16orf72,CA12,CCDC80,CEP85L,CHAC1,CHD7,COL12A1,CSRNP1,DCLK1,DENND4A,DMPK,DPT,DRAM1,FAM110C,FAM65B,FBLN1,FGF7,FIGF,FOXO1,GADD45G,HCN1,HMOX1,IFITM2,IRS2,ISLR,KCNJ2,KPNA4,LRRC15,LRRC7,LY6E,LYNX1,MED26,NSG1,PAM,PAPPA,PIK3IP1,PIK3R1,PIM1,PION,PPAP2B,PRDM4,PRELP,PXMP4,RAB4B,RAPGEF2,RECK,RSPO3,RTN4,SERPINE2,SESN2,SLC39A10,SLC7A1,SLC7A2,SMAD7,SPON2,SPRY4,SVEP1,SYDE1,TBC1D9,…
peptidoglycan	chemical - endogenous non-mammalian		-0,336	1,77E-03	AQP1,CXCL6,EGR1,FAS,HMOX1,IL1RN,JUNB,NOS2	CEBPB,CREB1,IL6,JUN,NFKB1,NFKBIA,NFkB (complex),P38 MAPK,PPARG,RELA,RNA polymerase II,SMAD3,STAT1,STAT3,TP53,nitric oxide,peptidoglycan
PIK3R1	kinase		-1,387	1,80E-03	COL1A2,FOXO1,IRF7,NOS2,PIK3R1,SLC5A5	AKT1,Ap1,BRCA1,CTNNB1,FOXO1,FOXO3,HIF1A,JUN,NFKB1,NFKBIA,NFkB (complex),PI3K (complex),PIK3R1,PTEN,RAC1,RELA,SMAD3,STAT3,TP53
benzo(a)pyrene	chemical toxicant		0,102	1,89E-03	AHR,AJUBA,CEBPG,EPHX1,FIGF,HMOX1,HP,INHBB,SAA2,SLC1A4,SOD3,TF,YPEL3
miR-3914 (miRNAs w/seed AGGAACC)	mature microRNA		1,634	1,90E-03	A4GALT,AVPR1A,C16orf72,CCDC86,FGD3,GDA,GGCX,GSTM2,HPSE,LANCL1,LGALS3BP,MEX3B,OSMR,PDGFRL,PRDM4,PRELP,RSPO2,SFRP1,SLC5A5,STOM,TAP2,TNFAIP3,TNN,USP36,ZNF202
wortmannin	chemical - kinase inhibitor		0,032	1,91E-03	CDH1,CDKN2B,COL1A1,COL1A2,COL3A1,CTGF,EGR1,HMOX1,IRS2,MYC,NOS2,POSTN	AGT,Ap1,FOXO3,HRAS,JUN,Jnk,MAP2K1,NFKB1,NFKBIA,NFkB (complex),PI3K (complex),SMAD3,SMAD4,SP1,STAT3,TP53,wortmannin
STK11	kinase	Activated	2,121	1,92E-03	GADD45B,HDAC4,JUNB,LUM,MED26,NFKB2,PDGFRL,STARD10,TNFAIP3	SMARCA4,SP1,STAT3,STK11
PRKCA	kinase		0,747	1,92E-03	CTGF,CYBB,EGR1,ETS1,KLF6,MYC,NOS2,PALM2,RTN4	Akt,Ap1,CEBPA,CREB1,ELK3,ERK1/2,ETS1,IRF8,JAK2,JUN,Mapk,NFKB1,NFKBIA,NFkB (complex),P38 MAPK,PPARG,PRKCA,RELA,SMAD3,SP1,STAT1,STAT3,TP53
pirinixic acid	chemical toxicant		-0,478	1,96E-03	ABCA1,ACADVL,CCK,COL1A1,ECH1,FAS,FIGF,GADD45B,HGF,HLA-E,HMOX1,HOXC6,JUNB,Ldhb,MYC,NOS2,NPC2,Nppb,PXMP4,RTN4,THRA	Ap1,CEBPA,CEBPB,EGR1,IL6,JUN,NFKB1,NFKBIA,NFkB (complex),PPARA,PPARG,RELA,RNA polymerase II,SMAD3,SMAD4,SP1,STAT1,STAT3,TNF,pirinixic acid
ELK3	transcription regulator			1,96E-03	EGR1,HMOX1,NOS2
DSP	other			1,96E-03	COL1A1,COL1A2,COL3A1
ebselen	chemical drug			1,96E-03	COL1A2,HMOX1,NOS2	Akt,Ap1,HMOX1,JUN,MAPK8,NFKB1,NFkB (complex),NR3C1,SMAD3,STAT3,TP53,curcumin,ebselen
SFTPA1	transporter		-0,378	1,97E-03	COL1A1,CTGF,EGR1,GFPT2,MAP1B,MYC,SFRP2	JUN,NFKB1,NFKBIA,NFkB (complex),RELA,RNA polymerase II,SFTPA1,SMAD3,TP53
miR-4524a-5p (and other miRNAs w/seed UAGCAGC)	mature microRNA		1,155	1,97E-03	ARL5B,BTBD9,CCDC80,CHAC1,DCLK1,DENND4A,DRAM1,FAM65B,FGF7,GDPD2,IL33,ISLR,KCNJ2,LYNX1,MED26,PAM,PAPPA,PIK3IP1,PIK3R1,PPRC1,PRDM4,RAPGEF2,RECK,RSPO3,RTN4,SLC25A44,SLC39A10,SLC5A5,SMAD7,TMCC1,XDH
spironolactone	chemical drug		0,816	1,97E-03	AGTR2,COL1A1,COL1A2,COL3A1,GDNF,Nppb	Creb,EGR1,ETS1,FGF2,JUN,Jnk,NFKB1,NFKBIA,NFkB (complex),NR3C2,RELA,RNA polymerase II,SMAD3,SP1,STAT3,TP53,spironolactone
ALDH2	enzyme	Inhibited	-2,000	2,01E-03	CTH,MTHFD2,SLC1A4,SLC7A5
TRIB3	kinase	Inhibited	-2,000	2,01E-03	CTH,HERPUD1,MTHFD2,TRIB3	ATF4,DDIT3,TRIB3
ceramide	chemical - endogenous mammalian		-1,154	2,01E-03	COL1A1,MYC,SFRP1,SLC5A5	AKT1,Ap1,CREB1,CTNNB1,EGFR,ELK3,FOS,FOXO3,HDAC6,JUN,MAPK8,Mapk,NFKB1,NFKBIA,NFkB (complex),NR3C1,PI3K (complex),RELA,SMAD3,SP1,STAT3,TP53,ceramide
methyl methanesulfonate	chemical toxicant	Activated	2,207	2,03E-03	EGR1,GADD45B,GADD45G,LIF,PPP1R15A	Ap1,BRCA1,JUN,MAPK8,MAPK9,NFKB1,NFKBIA,NFkB (complex),NR3C1,RELA,RNA polymerase II,SMAD3,STAT3,TP53,methyl methanesulfonate
SKIL	transcription regulator	Inhibited	-2,213	2,03E-03	CDH1,COL1A2,SLC44A1,SMAD7,THBS2	BRCA1,CTNNB1,JUN,NFKBIA,NFkB (complex),SKIL,SMAD1,SMAD2,SMAD3,SMAD4,SP1,STAT3,Smad,TP53
rasagiline	chemical drug		1,963	2,03E-03	EGR1,FAS,GDNF,NGF,PIK3R1	Ap1,CREB1,JUN,NFKB1,NFKBIA,NFkB (complex),Pkc(s),RELA,RNA polymerase II,SP1,rasagiline
miR-3125 (and other miRNAs w/seed AGAGGAA)	mature microRNA	Activated	2,597	2,06E-03	AGTR2,AKAP12,ANTXR1,AOX1,ARFRP1,CA12,CD302,COL3A1,COL6A3,CYBB,DCLK1,FAM65B,FAM84B,GSTM2,IRS2,KCNJ15,LIF,MR1,PALM2,PI15,PRDM4,PTK7,RASAL2,ROBO1,SDC1,SFRP1,SLC16A2,SLC5A7,VNN1,VWA5A,WISP2,ZNF202
FSH	complex		-1,980	2,07E-03	AHR,AKAP12,CTGF,DHRS3,GSTT1,IL1RN,INHBB,JUNB,MYC,NPC2,P4HA2,PENK,PHKA2,PLAT,RASAL2,RGS16,SMAD7,TF,TNFAIP3	Ap1,CEBPB,CEBPD,CREB1,Creb,ETS1,FOS,FSH,JUN,MYC,NFKB1,NFKBIA,NFkB (complex),RELA,RNA polymerase II,SMAD3,SMAD4,SMAD7,SP1,Smad,cyclic AMP
miR-4762-5p (miRNAs w/seed CAAAUCU)	mature microRNA		1,597	2,07E-03	ANXA8L2 (includes others),AOX1,CD302,COL10A1,ENPP5,FGF7,KCNJ15,LACC1,MEX3B,MYC,PDZRN3,PKP4,PRG4,TBC1D9,TRIM33,YIF1A
TREM1	other		1,732	2,09E-03	CDKN2B,EGR1,EGR2,GADD45B,IL1R1,KCNJ2,LIF,MMP19,NFKB2,PPAP2B,RGS16,RRAD	CEBPB,ELK1,ELK4,IL1B,IL6,MAPK1,NFKB1,NFKBIA,NFkB (complex),RELA,STAT1,STAT3,TREM1
miR-1291 (miRNAs w/seed GGCCCUG)	mature microRNA		1,892	2,11E-03	ABTB2,ADAMTS2,AKNA,ALDH1L2,AQP1,BCAR1,CA12,CCDC3,CERCAM,CHAC1,COL6A1,COPZ2,CYP39A1,DCLK1,DOT1L,DUSP8,FBLN1,FBXO36,GADD45G,GFOD1,GM2A,HMOX1,HOXC6,IL1R1,IL1RN,KLF6,LIF,LRPAP1,LYNX1,MXD4,MYBBP1A,NOS2,OSMR,PCP4L1,PDK2,PIK3IP1,PIM1,PLAT,PTK7,RAB11FIP1,RASAL2,SDC1,SFRP1,SLC16A2,SLC43A2,SLC5A7,SLC7A2,SLC7A5,SMCR8,SNX8,STK40,SYDE1,SYNPO,TIMP3,VDR,VNN1,VWA5A,ZNF655
NFYA	transcription regulator		0,816	2,12E-03	COL1A2,EGR1,EPHX1,GADD45B,JUNB,PPP1R15A,Scd2
miR-4693-3p (miRNAs w/seed GAGAGUG)	mature microRNA		0,933	2,16E-03	AGAP1,ARC,C1QTNF1,CA12,CCBE1,CYP39A1,DPT,EGR1,IL17RA,KCNJ15,KLF6,LGALS9,LRPAP1,MAOB,PDK2,PHKA2,PYGM,RASAL2,RSPO3,SLC16A2,TAP2,ZBTB2,ZCCHC24
LIF	cytokine		0,235	2,18E-03	CD34,CDH1,HGF,HPSE,IL7,JUNB,KNG1,LBP,MYC,PIM1,SERPINA3,TMEM176A	AR,CEBPA,CEBPB,CREB1,ELK3,IL6ST,JUN,LIF,MYC,Mapk,NFKB1,NFKBIA,NFkB (complex),PPARGC1A,PRL,RELA,SP1,STAT1,STAT3,TP53
FOXO1	transcription regulator		0,427	2,23E-03	CDKN2B,CITED2,CTGF,FAS,FOXO1,GADD45B,IL17RA,IRS2,MYC,PPP1R15A,PSMB8,SESN3,TRIB3	AKT1,Akt,Ap1,CEBPA,CEBPB,ERK1/2,ETS1,FOXO1,FOXO3,IL6,IRS1,NFKB1,NFKBIA,NFkB (complex),PPARG,RELA,STAT1,STAT3,TP53
miR-27a-3p (and other miRNAs w/seed UCACAGU)	mature microRNA		0,671	2,26E-03	ABCA1,ADD3,ALDH1L2,AOX1,CA12,CEP85L,CHD7,CHKA,CSRNP1,CTH,CUBN,CYP39A1,DOT1L,DUSP5,EDNRA,EFNA3,FAM65B,FAM84B,FAS,FBLN5,FBXO36,FGF7,FOXO1,GDA,GFOD1,GFPT2,HEG1,HOXC6,KIAA1199,LIF,MAP1B,NREP,NSG1,PALM2,PAPPA,PM20D1,PPAP2B,RAB11FIP1,RAPGEF2,RASAL2,RSPO2,RSPO3,SEMA7A,SESN2,SFRP1,SLC16A1,SLC25A44,SMCR8,STK40,SYDE1,THRA,TMCC1,TMEM50A,UBE2L6,URB1,USP31,YPEL3,ZCCHC24
tert-butyl-hydroquinone	chemical reagent		1,029	2,29E-03	AXIN1,EMILIN1,GSTM5,HERPUD1,HMOX1,JUNB,SESN2	NFE2L2,NFKB1,RELA,tert-butyl-hydroquinone
CTBP1	enzyme		1,698	2,37E-03	CDH1,COL1A2,ENPP2,VCAN
LRP1	transmembrane receptor		1,091	2,37E-03	C1R,CDH1,COL3A1,SERPING1
DACH1	transcription regulator		-1,000	2,37E-03	BMP4,EGR1,IER2,TNFAIP3
SIX5	transcription regulator		-1,964	2,37E-03	DMPK,PTN,SFRP2,TWIST2
COL4A3	other			2,37E-03	COL1A1,COL1A2,COL3A1,CTGF	COL4A3,EGR1,ETS1,NFKB1,NFkB (complex),RELA,VEGFA
MEF2D	transcription regulator			2,37E-03	COL1A2,COL3A1,CTGF,Nppb	GATA4,MEF2D
SRF	transcription regulator		1,982	2,37E-03	AKAP12,ANKRD1,AVPR1A,BICC1,CTGF,DUSP5,EGR1,EGR2,ETS1,GADD45G,GDA,GSTM5,IER2,ITGA1,JUNB,SAA2	ELK1,FOS,SRF,TCF
miR-4455 (miRNAs w/seed GGGUGUG)	mature microRNA		1,710	2,42E-03	AQP1,ARC,BBS2,C16orf72,CD302,COL3A1,CSRNP1,DGKA,EDNRA,EPHX3,FAM203A/FAM203B,FBXO36,HPSE,HSPB6,IGSF10,INHBB,ISM1,ITGA11,LMTK2,MUC4,MXD4,NDNF,NFKB2,NME4,OSMR,PAPPA,PCP4L1,PDK2,PRELP,RASAL2,SESN2,SIRT6,SLC25A44,SLC7A1,THBS2,THRA
miR-4761-5p (miRNAs w/seed CAAGGUG)	mature microRNA		0,948	2,45E-03	AJUBA,AVPR1A,BMP4,C7orf53,CD34,CSRNP1,DCLK1,DHRS3,GFRA2,GPM6B,LAMA4,MED26,PHKA2,RERG,SH3PXD2B,SIRT6,SLC5A5,SPRY4,THRA,TMCC3,URB1,YIPF2
15-deoxy-delta-12,14 -PGJ 2	chemical - endogenous non-mammalian		-0,115	2,49E-03	COL1A1,COL1A2,CTGF,CYBB,DGKA,EGR1,HGF,HMOX1,MYC,NOS2,Nppb	15-deoxy-delta-12,14 -PGJ 2,Ap1,CEBPA,CEBPB,CREB1,EGR1,ELK3,JUN,MAPK8,Mapk,NFKB1,NFKBIA,NFkB (complex),NR3C1,PPARA,PPARG,RELA,SMAD3,SMAD4,SP1,TP53
D-galactosamine	chemical - endogenous mammalian		-0,751	2,56E-03	EDNRA,JUNB,MYC,NOS2,PTN	Akt,Ap1,D-galactosamine,EDN1,IFNG,JUN,NFKB1,NFKBIA,NFkB (complex),RELA,RNA polymerase II,SP1,STAT1,STAT3,Smad,TP53
HOXC6	transcription regulator			2,56E-03	DCN,HOXC6,MME,NFKB2,SLC44A1
LMNB1	other			2,56E-03	FBN1,PAPPA,TGFBI,THBS2,WISP2
miR-4532 (miRNAs w/seed CCCGGGG)	mature microRNA		0,140	2,56E-03	A4GALT,ABTB2,AGAP3,ALDH18A1,ARFRP1,ATXN1,BBS2,BTBD9,CD82,COL1A1,COL6A1,CTSF,GADD45G,GDNF,GFOD1,HSPB6,IER2,KCNJ15,KNG1,MXD4,PHKA2,PM20D1,POU3F1,RRAD,SELM,SEMA7A,SFRP1,SIRT6,SLC16A2,SLC25A35,SLC43A2,SLC7A5,SYNPO,SYT11,TNFAIP3,YIPF2
5'-methylthioadenosine	chemical - endogenous mammalian			2,56E-03	COL1A1,COL1A2,NOS2	5'-methylthioadenosine,Histone h3,RELA,RNA polymerase II,SP1
PNN	other			2,56E-03	CDH1,MYC,TBRG4
ELK4	transcription regulator			2,56E-03	EGR1,EGR2,JUNB	Ap1,ELK1,ELK4,ETS1,FOS,JUN,MYC,SP1,SRF
PIK3R2	kinase			2,56E-03	FOXO1,IRF7,PIK3R1	AKT1,NFKB1,NFKBIA,NFkB (complex),PIK3R2,RELA,TP53
NRTN	growth factor			2,56E-03	EGR1,EGR2,PENK
HSP90AB1	enzyme			2,56E-03	LAT,MYC,NOS2	Akt,Ap1,CTNNB1,HIF1A,HSP90AB1,JUN,NFKB1,NFkB (complex),STAT3,TP53
NR1H2	ligand-dependent nuclear receptor		0,392	2,60E-03	ABCA1,AQP1,C3,IL1RN,NOS2,THRA	Ap1,CEBPA,NFkB (complex),NR1H2,PPARA,PPARG,clofibrate
JUND	transcription regulator		-1,953	2,60E-03	COL6A1,CYBB,HMOX1,NOS2,PENK,SDC1	Ap1,FOS,IFNG,JUN,JUND,NFkB (complex),RELA,SMAD3,SP1,STAT1,STAT3
GLI1	transcription regulator		-1,319	2,60E-03	ACADVL,ARC,CDH1,COL1A1,DIO2,NREP,PDZRN3,PIM1,SESN3,SFRP1,TIMP3	CTNNB1,GLI1,JUN,NFkB (complex),SMAD3,SMAD4,TCF
estrogen receptor	group		-0,819	2,61E-03	C3,CDH1,CDH3,COL12A1,COL6A1,CTGF,EGR1,ETS1,LOXL2,LY6E,MAP1B,MYC,TIMP3	1-alpha, 25-dihydroxy vitamin D3,Ap1,CEBPA,CEBPB,CREB1,EGF,EGR1,ELK3,ERK,ETS1,FOS,FOXO3,JUN,Mapk,NFKB1,NFkB (complex),PI3K (complex),RELA,SMAD3,SP1,STAT3,TP53,estrogen receptor
IL10	cytokine		0,372	2,70E-03	COL1A1,CXCL6,DCN,FAS,HMOX1,IL17RA,IL1R1,IL1RN,IL7,LIF,MUC4,NOS2,PAM,RGS16,TAP1,TAP2,VCAN	CEBPB,CEBPD,IFNG,IL1,IL10,IL1B,IL6,IRF1,Interferon alpha,JUN,NFKB1,NFKBIA,NFkB (complex),RELA,STAT1,STAT3
TLR4	transmembrane receptor		-1,428	2,76E-03	ARID5A,C3,CITED2,CXCL6,GADD45G,Gbp2,GDNF,HMOX1,IRF7,MYC,NOS2,PLAT,RGS16,TNFAIP3,Wfdc17	CEBPB,CREB1,IL1B,JUN,Jnk,LDL,NFKB1,NFKBIA,NFkB (complex),PPARA,RELA,RNA polymerase II,SMAD3,STAT3,TLR4,TP53
ramipril	chemical drug		1,000	2,77E-03	COL1A1,COL1A2,COL3A1,CTGF
arginine	chemical - endogenous mammalian		0,000	2,77E-03	EGR1,NOS2,SLC7A1,SLC7A5	Ap1,CEBPA,CREB1,ELK3,FOXO1,FOXO3,Insulin,JUN,LDL,Mapk,NFKB1,NFKBIA,NFkB (complex),PPARA,RELA,RNA polymerase II,SP1,STAT3,arginine,nitric oxide
miR-298 (miRNAs w/seed GCAGAAG)	mature microRNA	Activated	2,897	2,77E-03	ADAMTS2,CA12,CCDC3,COL12A1,COL1A2,COPZ2,CYBB,DPT,EDNRA,FAM65B,GFOD1,GM2A,LGI2,LRRC15,MR1,MUC4,NPC2,OSMR,PCP4L1,PRELP,RETSAT,SEMA7A,SLC7A1,SYNPO,TIPARP,TM7SF3,TMEM176A,TNN,UPK1B,XDH
IFNAR1	transmembrane receptor			2,79E-03	CXCL6,IRF7,LIF,Ly6a (includes others),MYC,NOS2,SDC1,TNFAIP3	CEBPB,IFNAR1,IFNB1,IFNG,IL1B,IRF1,JUN,MYC,NFKB1,NFKBIA,NFkB (complex),RELA,RNA polymerase II,STAT1,STAT3,TP53
Akt	group		1,250	2,82E-03	ANKRD1,CP,CTGF,EGR2,ETS1,FAS,HMOX1,MYC,NOS2,PTN,THBS2,VCAN	AKT1,Akt,CEBPA,CREB1,ERK1/2,ETS1,JUN,Jnk,MYC,NFKB1,NFKBIA,NFkB (complex),P38 MAPK,PPARG,RELA,SMAD3,STAT1,STAT3,TP53
sodium chloride	chemical - endogenous mammalian		0,180	2,83E-03	AGTR2,AQP1,CTGF,CYBB,HMOX1,NOS2	APOE,APP,CREB1,CTNNB1,JUN,Jnk,MAPK8,NFKB1,NFKBIA,NFkB (complex),NR3C1,RELA,SMAD3,SMAD7,SP1,STAT3,TGFB1,TP53,sodium chloride
LTBR	transmembrane receptor		-1,342	2,85E-03	ENPP2,GDA,GPM6B,NFKB2,NOS2	CEBPB,LTBR,NFKB1,NFKBIA,NFkB (complex),RELA,STAT3,TP53
RCE1	peptidase			2,85E-03	FBN1,PAPPA,TGFBI,THBS2,WISP2
PRDM5	other			2,86E-03	DKK3,EDNRA,GADD45B,ISLR,KIAA1199,MYC,NREP
miR-609 (miRNAs w/seed GGGUGUU)	mature microRNA		1,305	2,90E-03	ARC,BTBD9,CD302,COL1A1,COL3A1,ENPP5,HPSE,HSPB6,IGSF10,ITGA11,MAP1B,MRGPRF,NFKB2,NME4,NOS2,PDZRN3,POU3F1,PPP1R10,PRELP,RASAL2,SFRP1,SMCR8,SYT11,TAP1,TMCC1
miR-4716-3p (miRNAs w/seed AGGGGGA)	mature microRNA		1,523	2,94E-03	ABCA1,AGAP3,AKAP12,ALDH18A1,ARL5B,ATXN1,CDH3,COL10A1,COL1A1,CSNK1E,CSRNP1,DCLK1,DOT1L,DRAM1,EPHA2,FRMD4B,GSTM2,GSTM5,HGF,HSPB6,ITGA11,KLF6,KPNA4,LRPAP1,METTL2A,PCP4L1,PDE6G,PHKA2,PLK3,PM20D1,POU3F1,PRELP,RAB4B,SERPINE2,SFRP2,SLC7A2,SMPDL3B,SOD3,SPRY4,STC1,STK40,TGFBI,THRA,TNFAIP3,TNN,TRIM33,TXNDC5,UBE2L6,YPEL3
Ifn	group	Inhibited	-2,750	2,97E-03	FAS,HGF,IL1R1,IRF7,LGALS9,NOS2,TAP1,XDH	IFNAR1,IRF8,Ifn,JUN,MYC,NFKB1,NFKBIA,NFkB (complex),PML,RELA,RNA polymerase II,SP1,STAT1,STAT3,TP53,TP73
miR-3200-3p (miRNAs w/seed ACCUUGC)	mature microRNA		1,108	3,00E-03	COL10A1,CP,FAM110C,FAM114A1,FBN1,IRS2,KPNA4,LRRC7,NOV,NREP,PHKA2,PIK3IP1,RSPO2,SLC39A10,SLC5A7,SPRY4,TLL1,TNN,ZNF655
BCL6	transcription regulator		0,294	3,03E-03	COL1A1,FAS,FCGRT,FMOD,JUNB,Ly6a (includes others),MYC,NOS2,SDC1	Ap1,BCL6,CREB1,CTNNB1,IL4,JUN,MYC,NFKB1,NFKBIA,NFkB (complex),P38 MAPK,PPARG,RELA,RNA polymerase II,SMAD3,STAT1,STAT3,STAT6,TP53,ZBTB16,prostaglandin E2
miR-4468 (miRNAs w/seed GAGCAGA)	mature microRNA		0,323	3,04E-03	ARHGEF11,C7orf53,CCBE1,CD82,CDH1,CHAC1,COL1A1,CTGF,DCLK1,DUSP8,EFNA3,EPHA2,GFPT2,HEG1,INO80,ISLR,ISM1,LBP,LRRC15,LRRC7,MMP19,PDE6G,PRDM4,RAPGEF2,SH3PXD2B,SLC16A2,SPRY4,TM7SF3,TMEM53,USP31,YPEL3,ZNF202
cyclophosphamide	chemical drug		-1,049	3,07E-03	CP,FAS,Ly6a (includes others),MYC,NGF,NOS2,PSMB8	CEBPB,FOXO1,IL6,IRF1,Interferon alpha,NFKB1,NFkB (complex),NOS2,RELA,STAT1,STAT3,cyclophosphamide
miR-4747-5p (and other miRNAs w/seed GGGAAGG)	mature microRNA	Activated	3,414	3,07E-03	ANKRD1,ANKRD44,ATP2B4,CCDC86,CD34,CHAC1,COL10A1,COL1A1,CP,CSRNP1,DPYD,EFNA3,FAM110C,FBXO36,FMOD,GDA,HLA-E,HSPB6,IL1RN,ITGA11,MAOB,MME,MXD4,NFKB2,OGN,PAMR1,PDE6G,PLAT,RAPGEF2,SAT2,SCARA3,SELM,SIAH2,SLC16A9,SLC7A5,SOD3,SPRY4,ST5,STEAP4,SVEP1,SYNPO,TBRG4,THRA,TIMP3,TNN,TXNDC5,UBE2L6,UPK1B,URB1,VCAN,VDR,ZNF202
KLF4	transcription regulator			3,09E-03	CD34,CDH1,CDKN2B,KLF5,NOS2,SOD3	CEBPB,CTNNB1,Histone h3,JUN,KLF4,NFkB (complex),RELA,RNA polymerase II,SMAD3,SMAD4,SMAD7,SP1,Smad,TCF
NTRK2	kinase		0,555	3,18E-03	CDKN2B,HEY2,MYC,NOS2,POU3F1	AKT1,Akt,Ap1,CREB1,ELK3,FOXO3,JUN,Mapk,NFKB1,NFKBIA,NFkB (complex),NTRK2,PI3K (complex),RELA,Ras,SMAD2,SMAD3,SP1,STAT3,TP53
miR-767 (and other miRNAs w/seed GCACCAU)	mature microRNA	Activated	2,284	3,24E-03	ADAMTS2,AHR,ATXN1,COL10A1,COL1A2,COL3A1,COL6A3,CYP39A1,DCLK1,ENPP2,FBN1,FBN2,GM2A,HEY2,HPSE,IL17RA,KLF6,MEX3B,NOV,NREP,OSMR,PI15,SLC5A7,SVEP1,TLL1,TM7SF3,TMEM53,TNFAIP3
NRG1	growth factor		1,367	3,26E-03	CTGF,CXCL6,EGR1,EGR2,EPHA2,HMOX1,IER2,JUNB,MYC,POU3F1,TF	Ap1,CREB1,EGF,ELK1,ELK3,ERK,ETS1,FOS,JUN,Mapk,Mek,NFKB1,NFkB (complex),NRG1,P38 MAPK,PPARG,SMAD3,SP1,SRF,STAT3,TP53
cyclooxygenase	group			3,27E-03	HMOX1,LIF,TNN	CEBPB,CEBPD,IL1,NFKB1,NFkB (complex),STAT3,cyclooxygenase
CSF2RA	transmembrane receptor			3,27E-03	JUNB,MYC,PIM1	CREB1,CSF2,CSF2RA,ELK3,JUN,MYC,Mapk,NFKB1,NFkB (complex),RELA,SP1,STAT1,STAT3,TP53
TMBIM6	other			3,27E-03	HERPUD1,HMOX1,WFS1
clenbuterol	chemical drug			3,27E-03	IL1RN,NGF,SLC16A1
TP63	transcription regulator		0,247	3,29E-03	AHR,CD82,CDKN2B,CITED2,EPHA2,FAS,FBN1,JUNB,KLF6,MYC,POSTN,TIMP3,VDR	BRCA1,JUN,NFKBIA,NFkB (complex),STAT3,TP53,TP63,TP73,WT1
potassium chloride	chemical drug		1,969	3,29E-03	AMIGO2,ATP2B4,EGR1,EGR2,HERPUD1,MYC,PIK3R1	Ap1,CEBPA,CEBPB,CEBPD,CREB1,Creb,EGR1,ESR2,FOS,FOXO1,FOXO3,Growth hormone,IGF2,Ins1,Insulin,NFKBIA,NFkB (complex),RELA,RNA polymerase II,SMAD3,STAT3,potassium chloride
ZD4054	chemical drug			3,33E-03	CDH1,EDNRA
MKX	other			3,33E-03	COL1A1,COL1A2
ACTL6A	other			3,33E-03	HMOX1,MYC	ACTL6A,Ap1,JUN,MYC,RELA,RNA polymerase II,TP53
ACP1	phosphatase			3,33E-03	EPHA2,MYC	ACP1,CREB1,ERK,JUN,NFkB (complex),SMAD3,TP53
CMA1	peptidase			3,33E-03	COL1A1,COL3A1	CMA1,FOSL2,IL13,JUN,NFKBIA,NFkB (complex),RELA
5,6,7,8-tetrahydrobiopterin	chemical - endogenous mammalian			3,33E-03	MYC,NOS2	5,6,7,8-tetrahydrobiopterin,JUN,NFKB1,NFkB (complex),RELA,STAT3,nitric oxide
pyrazole	chemical - endogenous non-mammalian			3,33E-03	HMOX1,NOS2	CREB1,NFkB (complex),P38 MAPK,PPARG,SMAD3,STAT3,pyrazole
pirfenidone	chemical drug			3,33E-03	COL3A1,CTGF
H-8	chemical toxicant			3,33E-03	MYC,NOS2	CREB1,ELK3,H-8,JUN,Mapk,NFKB1,NFKBIA,NFkB (complex),RELA,RNA polymerase II,SP1,TP53
4-methylcatechol	chemical - endogenous mammalian			3,33E-03	HMOX1,NGF
rutin	chemical toxicant			3,33E-03	NOS2,SMAD7
miR-1207-5p (and other miRNAs w/seed GGCAGGG)	mature microRNA		1,648	3,45E-03	A4GALT,ABCD1,ADAMTSL4,AGAP3,AKNA,ARC,ARFRP1,C1QTNF1,CCDC86,CD82,CDH1,CERCAM,CHAC1,COL6A3,COPZ2,CPED1,CSRNP1,CYBB,DCN,DUSP5,EPHX1,EPHX3,FAM203A/FAM203B,FBLN1,GDNF,GFOD1,GGCX,GM2A,GSTM2,HSPB6,INHBB,INO80,ITGA1,KIAA1199,KLF6,KLHL21,LANCL1,LAT2,LGALS9,LGI2,LY6E,LYNX1,MR1,MRGPRF,MXD4,MYBBP1A,PALM2,PIM1,PMEPA1,PRELP,PTK7,RAPGEF2,SDC1,SEMA7A,SERPING1,SESN2,SFRP2,SH3PXD2B,SIRT6,SLC25A35,SLC25A44,SLC43A2,…
miR-3684 (miRNAs w/seed UAGACCU)	mature microRNA	Activated	3,103	3,45E-03	ADAMTS2,ADD3,AGTR2,ANKRD44,EGR1,GGCX,HEG1,MME,NREP,PDZRN3,PROS1,PTGFR,SDC1,STC1,TGFBRAP1,THBS3,TIMP3
miR-4326 (miRNAs w/seed GUUCCUC)	mature microRNA		0,789	3,47E-03	ABCA1,AGAP1,C16orf72,CP,DENND4A,EGR2,EPHA3,FAM65B,GDA,GGCX,HDAC4,HERPUD1,LAMA4,OLFML3,PKP4,PLAT,PRELP,PTCHD4,RSPO2,SLC25A44,STEAP4,STOM,TIMP3,XDH
N-methyl-D-aspartate	chemical reagent		0,762	3,53E-03	AMIGO2,ATP2B4,C3,EGR1,MAP1B	CREB1,HTT,L-glutamic acid,N-methyl-D-aspartate,NFkB (complex),RELA,TP53
trinitrobenzenesulfonic acid	chemical reagent	Inhibited	-2,597	3,53E-03	COL1A1,COL1A2,COL3A1,CXCL6,LUM,NOS2,SAA2	IFNG,JUN,NFKB1,NFKBIA,NFkB (complex),RELA,RNA polymerase II,SMAD3,STAT1,STAT3,TP53,trinitrobenzenesulfonic acid
CNTF	cytokine		0,000	3,53E-03	EGR1,JUNB,LBP,NGF,PENK,SERPINA3,SLC16A1	AR,CEBPB,CNTF,CREB1,JUN,LIF,MYC,NFKB1,NFKBIA,NFkB (complex),P38 MAPK,PPARG,PRL,RELA,RNA polymerase II,SMAD3,SP1,STAT1,STAT3,TP53
REL	transcription regulator	Activated	2,200	3,55E-03	AHR,CDH1,EGR2,GADD45B,MYC,NFKB2,NOS2,PPP1R15A,TNFAIP3	Ap1,CEBPB,FOXO3,IL2,JUN,NFKB1,NFKBIA,NFkB (complex),REL,RELA,RNA polymerase II,STAT1,STAT3,TP53
Sos	group			3,60E-03	CERS4,EEA1,GM2A,HMOX1,IRS2,KLF6,LGALS3BP,PMEPA1,RAB11FIP1,SMAD7,TIPARP,XDH
GDNF	growth factor		0,418	3,64E-03	EGR1,EGR2,NSG1,PENK,SPHK1,STC1	GDNF,NFKB1,RET
PPARA	ligand-dependent nuclear receptor		-0,257	3,64E-03	ABCA1,ACADVL,C1R,C3,CHKA,CTH,CYBB,ECH1,GSTT1,HGF,HLA-E,HMOX1,MYC,NOS2,Nppb,PC,RETSAT,RTN4,VNN1	Ap1,CEBPA,D-glucose,JUN,NFKB1,NFKBIA,NFkB (complex),PPARA,PPARG,RELA,SMAD3,SP1,STAT3,TNF,pirinixic acid
bisindolylmaleimide	chemical - kinase inhibitor		0,017	3,70E-03	CTGF,EGR1,MYC,NOS2	Ap1,CEBPA,CREB1,CTNNB1,EGFR,ERK1/2,ETS1,FOS,HDAC6,JUN,NFKB1,NFkB (complex),P38 MAPK,PPARA,PPARG,PRKCA,RELA,SMAD3,STAT3,bisindolylmaleimide,nitric oxide
HOXA7	transcription regulator		-1,091	3,70E-03	CD34,CDH1,EDNRA,LAT2
AGTR2	G-protein coupled receptor		-1,981	3,70E-03	COL3A1,KNG1,NOS2,PIK3R1	AGTR2,CTNNB1,KLF4,NFkB (complex),PIK3R1,PPARG,RHOA,SMAD1,STAT3,TP53
PTGER4	G-protein coupled receptor			3,70E-03	CYBB,EGR1,GDNF,NOS2	CEBPA,CREB1,Creb,ERK1/2,ETS1,FOS,IFNG,JUN,NFkB (complex),PPARG,PTGER4,Pka,RELA,STAT1,STAT3
nitric oxide	chemical - endogenous mammalian		0,706	3,71E-03	AHR,EGR1,FAS,FGF7,HMOX1,JUNB,MYC,NOS2,Nppb,TIMP3	Ap1,CEBPB,CREB1,CTNNB1,HRAS,IL1A,JUN,MAPK14,NFKB1,NFKBIA,NFkB (complex),P38 MAPK,PPARG,RELA,SMAD3,SMAD4,SP1,STAT3,TP53,nitric oxide,prostaglandin E2
GH1	growth factor		0,056	3,74E-03	BMP4,C3,COL3A1,CTH,EGR1,ITGA1,JUNB,MYC,NOS2,STC1,TF,XDH	AR,CEBPA,CEBPD,CREB1,CTNNB1,Creb,ELK3,FOS,GH1,IGF1,Ins1,JUN,Mapk,NFKB1,NFKBIA,PRL,SMAD3,SP1,STAT1,STAT3
miR-4481 (and other miRNAs w/seed GAGUGGG)	mature microRNA		1,937	3,76E-03	ADAMTSL4,AGAP1,AQP1,ARHGEF11,C3,CACNA1G,CHAC1,COL6A1,CSNK1E,DHRS3,DNM1,DUSP8,FAS,FBLN1,FMOD,GSTM2,HSPB6,IFRD2,KLF6,KLHL21,LGI2,LYNX1,MR1,MXD4,OSMR,PLAT,PTK7,PYGM,RASAL2,RECK,SLC16A2,SLC7A5,SOD3,THBS2,VCAN,ZNF142
CFTR	ion channel		0,970	3,77E-03	ABCA1,AQP1,Cma2/Mcpt9,CUBN,NOS2,SAA2,Scd2
3,4,5,3',4'-pentachlorobiphenyl	chemical toxicant		0,694	3,77E-03	BMP4,CCK,COL1A1,FOXO1,NOS2,PTGFR,TIPARP	3,4,5,3',4'-pentachlorobiphenyl,AR,CEBPB,ESR2,NR3C1,progesterone
morphine	chemical drug		0,005	3,78E-03	ARC,CCK,CYBB,FAS,JUNB,NOS2,PENK,PLAT	Ap1,CEBPB,CREB1,Creb,ELK3,IL6,JUN,Mapk,NFKB1,NFkB (complex),NMDA Receptor,RNA polymerase II,SP1,STAT1,STAT3,morphine
miR-4749-3p (miRNAs w/seed GCCCCUC)	mature microRNA		1,461	3,82E-03	ABCA1,ABTB2,ADAMTS2,AGAP3,ALDH18A1,ANXA8L2 (includes others),AQP1,ARFRP1,BTBD9,C1QTNF1,CCDC80,CD34,CD82,CERCAM,CPSF4,DUSP8,EFNA3,FAM114A1,FGD3,FMOD,GADD45G,GM2A,GPX3,GSTM5,IL17RA,INO80,LIF,LMTK2,LYNX1,MXD4,NSG1,P4HA3,PIM1,PPRC1,QTRT1,RCN3,SCARA3,SEMA7A,SESN2,SFRP1,SH3PXD2B,SLC16A2,SLC25A35,SNX8,SPRY4,SSC5D,SYNPO,TMEM119,TWIST2,USP31,WBP1,YIPF2,ZCCHC24
Creb	group		-1,420	3,89E-03	ANTXR1,CCK,EGR1,FAS,JUNB,MUC4,PENK,PLAT,SAA2,SESN3,SYNPO,TF
PTPN1	phosphatase		-1,314	3,90E-03	ARID5A,IRS2,NOS2,PIK3R1,SMAD7	AKT1,Ap1,CEBPA,CEBPD,CREB1,FOS,FOXO1,FOXO3,IRS1,Ins1,Insulin,LEPR,NFKB1,NFKBIA,NFkB (complex),PTPN1,RELA,SMAD3,STAT3,STAT6,TP53
IL28RA	transmembrane receptor			3,90E-03	CXCL6,IRF7,LIF,MYC,TNFAIP3	IL28RA,MYC,NFkB (complex),RELA,STAT1,STAT3,TP53
MEF2C	transcription regulator		1,342	3,94E-03	COL1A1,COL1A2,COL3A1,KCNJ2,POSTN,SFRP2	GATA4,MEF2C
CD40	transmembrane receptor		-0,946	4,05E-03	A4GALT,FAS,IL1RN,Ly6a (includes others),MYC,NFKB2,NOS2,PIM1,SMAD7,TAP1,TAP2,TNFAIP3	CD40,CEBPB,IFNG,IL1B,JUN,NFKB1,NFKBIA,NFkB (complex),RELA,RNA polymerase II,SMAD3,STAT1,STAT3,TP53
NMDA Receptor	complex			4,09E-03	ARC,NOS2,PENK	Ap1,CEBPD,CREB1,Creb,FOS,NFkB (complex),NMDA Receptor,RNA polymerase II,cyclic AMP
RFX1	transcription regulator			4,09E-03	COL1A1,COL1A2,MYC
pilocarpine	chemical drug			4,09E-03	GDNF,JUNB,NGF
ABCB4	transporter		0,061	4,23E-03	COL1A1,COL1A2,CTGF,NFKB2
nitroarginine	chemical reagent		-0,132	4,23E-03	CASP12,EGR1,HMOX1,PLAT	AKT1,JUN,MAPK8,NFKB1,NFKBIA,NFkB (complex),NR3C1,RELA,SMAD3,STAT3,TP53,nitric oxide,nitroarginine
ETV4	transcription regulator			4,23E-03	CDH1,HPSE,MUC4,PPP1R15A
SLC9A3	ion channel			4,23E-03	NOS2,PSMB8,SAA2,TAP2	IFNG,JUN,NFkB (complex),RELA,SLC9A3,STAT1,STAT3
okadaic acid	chemical toxicant		1,488	4,31E-03	CYBB,EGR1,IL1RN,JUNB,MYC,NOS2,PIM1	ARRB1,CEBPB,CREB1,ELK3,JUN,MYC,Mapk,NFKB1,NFKBIA,NFkB (complex),RELA,SMAD3,SP1,STAT1,STAT3,TP53,okadaic acid
phosphate	chemical - endogenous mammalian		0,816	4,31E-03	ADAMTS2,DCN,DIO2,EMILIN1,OGN,POSTN,STC1
TLR9	transmembrane receptor		-0,664	4,46E-03	ABCA1,CTH,FAS,GADD45B,GDNF,HMOX1,IL33,NOS2,SAA2,Wfdc17	Ap1,CEBPB,CpG oligonucleotide,IFNG,IL6,IRF8,JUN,MAPK14,NFKB1,NFKBIA,NFkB (complex),RELA,RNA polymerase II,STAT1,STAT3,TLR9
SRC	kinase		1,434	4,48E-03	CDH1,CDON,COL1A2,HMOX1,MYC,POSTN,RETSAT,SYNPO	Ap1,FOXO3,HRAS,JUN,Jnk,MYC,NFKB1,NFkB (complex),PI3K (complex),RELA,SMAD3,SMAD4,SP1,SRC,STAT1,STAT3,TP53,curcumin
PRKCD	kinase		0,149	4,59E-03	ABCA1,COL1A1,COL1A2,JUNB,KLF5,NFKB2,NOS2	Ap1,CEBPA,CEBPB,ERK1/2,ETS1,IKBKB,JUN,MAPK14,NFKB1,NFKBIA,NFkB (complex),PPARG,PRKCD,RELA,SMAD3,STAT3,TP53
estradiol benzoate	chemical drug		-1,156	4,61E-03	C3,CCK,CDH1,PENK,PLAT,WISP2	AR,NFKBIA,PRL,SP1,STAT1,STAT3,estradiol benzoate
NRG2	growth factor			4,61E-03	CTGF,CXCL6,EGR1,HMOX1,IER2,JUNB	Akt,Ap1,CEBPA,ERBB4,ERK1/2,ETS1,NFKB1,NFkB (complex),NRG2,PPARG,RELA,STAT3,TP53
miR-1909-3p (and other miRNAs w/seed GCAGGGG)	mature microRNA		0,590	4,61E-03	ABCD1,AQP1,ARC,ARFRP1,C1QTNF1,CCBE1,CEBPG,CPED1,CTSF,CUBN,CYBB,DOT1L,DUSP8,EPHA2,FAM203A/FAM203B,FBLN1,HEG1,HSPB6,HYAL1,IL17RA,IL1RN,INO80,KCNJ15,KLHL21,KPNA4,LAMA4,LAT2,LGI2,LIF,LY6E,LYNX1,MAOB,MR1,MXD4,PC,PMEPA1,POU3F1,SDAD1,SEMA7A,SESN2,SFRP2,SIRT6,SLC16A2,SLC1A4,SLC25A44,SLC43A2,SLC7A2,SMAD7,SNX8,STC1,SYNPO,THBS2,TMEM119,TNFAIP3,TPST1,TRIB3,USP31,USP36,YPEL3,ZCCHC24
dimethylnitrosamine	chemical toxicant	Inhibited	-2,200	4,74E-03	COL1A1,COL1A2,COL3A1,HMOX1,NOS2	CTNNB1,JUN,NFKB1,NFKBIA,NFkB (complex),RELA,RNA polymerase II,SMAD3,SMAD7,STAT3,TGFB1,TNF,dimethylnitrosamine
FGF10	growth factor	Inhibited	-2,213	4,74E-03	BMP4,LRPAP1,SAA2,TIMP3,VNN1
CDH1	other		1,033	4,74E-03	BMP4,CDH1,CDH3,MMP19,PIK3R1	CDH1,CEBPB,CREB1,Ca2+,FOS,JUN
PTK2	kinase		-1,165	4,74E-03	COL1A1,COL1A2,Nppb,TIMP3,TLL1	CEBPB,CTNNB1,JUN,MAP2K1,NFKB1,NFkB (complex),PTK2,RAC1,RELA,SMAD3,SMAD4,SMAD7,SP1,STAT3,Smad
miR-1911-5p (miRNAs w/seed GAGUACC)	mature microRNA	Activated	2,316	4,74E-03	AKAP12,AVPR1A,CD302,COL6A3,CYBB,EDNRA,IL1RN,JUNB,KPNA4,LMTK2,MME,MR1,NREP,POSTN,THRA,TWIST2
miR-568 (miRNAs w/seed UGUAUAA)	mature microRNA		-0,046	4,74E-03	AHR,AJUBA,ALDH1L2,ANTXR1,CCNL1,COL6A3,DIO2,GNL2,HGF,LRRC17,LRRC7,MFAP2,NGF,PMEPA1,POSTN,TLL1
2-cyano-3,12-dioxoolean-1,9-dien-28-oic acid	chemical drug		1,131	4,82E-03	CEBPG,EPHX1,HERPUD1,HMOX1	2-cyano-3,12-dioxoolean-1,9-dien-28-oic acid,CEBPA,JUN,NFkB (complex),PPARA,PPARG,SMAD3
ALB	transporter		-0,577	4,82E-03	CASP12,COL1A1,HPSE,SYNPO
PP1	chemical - kinase inhibitor		-1,067	4,82E-03	CDH1,HMOX1,IL1RN,MYC	AKT1,Ap1,EGR1,FOXO3,JUN,MYC,NFKB1,NFKBIA,NFkB (complex),PI3K (complex),PP1,RELA,RNA polymerase II,SMAD3,SRC,STAT1,STAT3,TP53
JAG1	growth factor			4,82E-03	COL1A1,HEY2,MYC,NOS2	CTNNB1,FOXO3,JAG1,TCF4
erlotinib	chemical drug			4,82E-03	CYBB,EGR1,FBN1,MME	CTNNB1,EGFR,FOS,HDAC6,SMAD3,STAT3,erlotinib
miR-548aa (and other miRNAs w/seed AAAACCA)	mature microRNA		0,524	4,90E-03	ABTB2,AGTR2,AJUBA,ANKRD44,CEBPG,CITED2,CXCL6,CYBB,DPYD,DUSP8,EFEMP1,FBN2,FOXO1,FRMD5,HPSE,OSMR,P4HA3,PPP1R10,PRDM4,RETSAT,STOM,TIMP3,TIPARP,TRIO,URB1
IL1A	cytokine		-0,759	4,90E-03	FAS,FGF7,HMOX1,IL1RN,LIF,MYC,NGF,NOS2,SAA2,SERPINA3,TNFAIP3,VNN1	CEBPB,FOXO1,IL1A,IL6,JUN,NFKB1,NFKBIA,NFkB (complex),NOS2,RELA,RNA polymerase II,STAT1,STAT3,TP53
FGFR2	kinase		0,492	5,01E-03	BMP4,COL1A1,CUBN,DRAM1,FAS,INHBB,SFRP1,WISP2
CSF2RB	transmembrane receptor			5,03E-03	JUNB,MYC,PIM1	CREB1,CSF2RA,CSF2RB,ELK3,GATA1,IL3,IL4,JUN,MYC,Mapk,NFKB1,NFKBIA,NFkB (complex),RELA,SP1,STAT1,STAT3,STAT6,TP53
SPTLC2	enzyme			5,03E-03	COL1A1,CTGF,Nppb
ACVR1C	kinase			5,03E-03	CDKN2B,JUNB,SMAD7	ACVR1C,CEBPB,NFkB (complex),SKIL,SMAD2,SMAD3,SMAD4,SMAD7,SP1,Smad
HOXB4	transcription regulator			5,03E-03	GPX3,JUNB,MYC
CHD4	enzyme			5,03E-03	HMOX1,POU3F1,RRAD	CHD4,EGR2
cyclopiazonic acid	chemical - endogenous non-mammalian			5,03E-03	EGR1,FAS,NOS2	AR,CREB1,Creb,ELK1,ELK4,JUN,MAPK1,NFKB1,NFKBIA,NFkB (complex),RELA,RNA polymerase II,STAT1,STAT3,cyclopiazonic acid,testosterone
rofecoxib	chemical drug			5,03E-03	NGF,NOS2,TBC1D9	Ap1,CREB1,JUN,NFkB (complex),P38 MAPK,PPARG,SMAD3,STAT3,rofecoxib
paricalcitol	chemical drug			5,03E-03	COL3A1,Nppb,VDR
Ca2+	chemical - endogenous mammalian		0,222	5,08E-03	AHR,ARC,CDH1,COL10A1,COL1A1,EGR1,FIGF,IL33,IRS2,JUNB,MMP19,STC1,VDR	Ap1,CEBPB,CREB1,CTNNB1,Ca2+,ELK3,FOS,JUN,KLF4,MAPK14,Mapk,NFKB1,NFkB (complex),PPARG,Pkc(s),RELA,RHOA,SMAD1,SMAD3,SP1,STAT3
SMARCB1	transcription regulator	Inhibited	-3,162	5,10E-03	ADD3,CDH1,COL1A1,CYP39A1,FAS,HP,LBP,PC,POSTN,PTN	CTNNB1,KLF4,PPARG,RHOA,SMAD1,SMARCB1,STAT3
Growth hormone	group	Activated	2,207	5,21E-03	CDH1,CDH3,COL1A1,EGR1,GSTM5,MYC,TF	AR,CEBPA,ESR2,FOS,Growth hormone,IGF1,IRF8,JAK2,JUN,Jnk,MAPK8,NFKBIA,NFkB (complex),NR3C1,PPARG,RELA,SMAD3,SP1,STAT1,STAT3,TP53
RAC1	enzyme		1,823	5,21E-03	ANKRD1,CDH1,COL1A2,CTGF,FAS,Nppb,SLC5A5	AKT1,Ap1,DDIT3,EGR1,FOS,HRAS,JUN,MAPK11,NFKB1,NFKBIA,NFkB (complex),RAC1,RELA,RNA polymerase II,SMAD3,SMAD4,SP1,TP53
miR-4506 (miRNAs w/seed AAUGGGU)	mature microRNA		0,065	5,39E-03	CEBPG,CTRL,DNM1,EPHX3,ETS1,FAM110C,FAM65B,FBN2,FBXO36,GPM6B,HEG1,IGSF10,KLF6,KPNA4,SFRP2,SLC2A9,SLC44A1,SLC5A7,TIPARP
NPPB	other		1,067	5,46E-03	COL1A1,COL3A1,CTGF,SMAD7	NPPB,NR3C2,aldosterone
GCK	kinase		0,152	5,46E-03	CDH1,IRS2,PDK2,Scd2	Ap1,CEBPA,CEBPD,CREB1,FOS,FOXO1,FOXO3,GCK,Ins1,Insulin,SMAD3
8-bromoguanosine 3',5'-cyclic monophosphate	chemical - kinase inhibitor		-0,152	5,46E-03	HMOX1,JUNB,NOS2,SOD3	8-bromoguanosine 3',5'-cyclic monophosphate,Ap1,CEBPB,CREB1,Creb,JUN,MAPK14,NFKB1,NFKBIA,NFkB (complex),P38 MAPK,PPARG,RELA,RNA polymerase II,SMAD3,STAT3
IFIH1	enzyme		-1,121	5,46E-03	EGR1,FAS,IRF7,Ly6a (includes others)	IFIH1,Ifn,JUN,NFKB1,NFKBIA,NFkB (complex),PML,RELA,RNA polymerase II,STAT1,STAT3
MEN1	transcription regulator			5,46E-03	CDH1,CDKN2B,HOXC6,PTN	CTNNB1,Histone h3,MEN1,RELA,RNA polymerase II,SMAD1,SMAD2,SMAD3,SMAD4,SP1
Stat1 dimer	complex			5,47E-03	NOS2,PIM1
IFN alpha receptor	complex			5,47E-03	COL1A2,IRF7
TMSB10/TMSB4X	other			5,47E-03	CDH1,FAS	Ap1,JUN,MYC,RELA,RNA polymerase II,TMSB10/TMSB4X,TP53
ENTPD5	enzyme			5,47E-03	COL1A1,COL1A2
PSMB9	peptidase			5,47E-03	NFKB2,TAP1
TYMS	enzyme			5,47E-03	FAS,MYC
SEMA3A	other			5,47E-03	CDH1,MAP1B
MAD2L2	enzyme			5,47E-03	CDH1,EGR1
BDKRB1	G-protein coupled receptor			5,47E-03	CTGF,CXCL6	BDKRB1,CEBPA,CREB1,ERK,ERK1/2,ETS1,JUN,NFkB (complex),PPARG,RELA,SMAD3,TP53
CDH4	other			5,47E-03	CDH1,CDH3
HEPH	transporter			5,47E-03	CP,RTN4
RFXANK	transcription regulator			5,47E-03	COL1A2,EPHA3
triiodothyronine, reverse	chemical - endogenous mammalian			5,47E-03	DIO2,EGR1
6-cyano-7-nitroquinoxaline-2,3-dione	chemical reagent			5,47E-03	EGR1,JUNB
ruboxistaurin	chemical drug			5,47E-03	CYBB,EGR1
N,N-dimethylarginine	chemical - endogenous mammalian			5,47E-03	NOS2,PLAT
miR-4701-5p (and other miRNAs w/seed UGGCCAC)	mature microRNA		0,567	5,54E-03	ABCD1,AJUBA,AKAP12,ARC,ARL5B,ATXN1,AVPR1A,CCDC80,CEBPG,DCLK1,DRAM1,FAM65B,FBN2,FOXO1,GAS1,GFOD1,GPR84,GSTM2,HDAC4,HPSE,IL17RA,IRS2,KIAA1199,LEPREL2,LIF,LOXL2,LYNX1,METTL2A,MR1,MRGPRF,PTCHD4,ROBO1,RRP12,SERPINA3,SH3PXD2B,SVEP1,TAP1,TMEM26,ZNF202
WT1	transcription regulator		-0,630	5,56E-03	CDH1,CTGF,EGR1,JUNB,MYC,Scd2,SDC1,TIMP3,VDR	AR,CEBPA,FOS,IGF1,JUN,MYC,NFkB (complex),RELA,Ras,SMAD2,SP1,STAT1,STAT3,TP53,WT1
TO-901317	chemical reagent		-0,504	5,68E-03	ABCA1,C3,CASP12,CYP2F1,EPHX1,HP,KNG1,NOS2,PSMB8,Scd2,THRA,TIMP3	AR,Ap1,CEBPA,CEBPB,D-glucose,ESR2,JUN,NFkB (complex),NR1H2,NR3C1,PPARA,PPARG,RELA,SMAD3,SP1,TO-901317,progesterone
TCF4	transcription regulator		-1,274	5,69E-03	CDKN2B,MYC,NOS2,RSPO2,VCAN	CTNNB1,FOXO1,FOXO3,HDAC2,HIF1A,JUN,MXI1,NFkB (complex),SMAD3,SMAD4,TCF,TCF4
miR-3194-3p (miRNAs w/seed GCUCUGC)	mature microRNA	Activated	2,114	5,79E-03	ADAMTS2,ANKRD1,AQP1,ARC,BTBD9,C1QTNF1,CCDC3,CCDC86,CDKN2B,CEP85L,CHKA,COL3A1,DCLK1,DPT,EPHA3,FAM203A/FAM203B,FAM84B,FBLN1,FBXO36,IL1RN,LAT2,LMTK2,LOXL2,MR1,NKD2,NREP,NSG1,OSMR,P4HA3,PTN,RAD54L2,RAPGEF2,SCARA3,SH3PXD2B,ST5,THBS2,TM7SF3
miR-4487 (miRNAs w/seed GAGCUGG)	mature microRNA		1,246	5,80E-03	ABCD1,AGTR2,AJUBA,ALDH18A1,ANKRD44,ANTXR1,BTBD9,CD34,CPSF4,CTRL,EGR2,FBLN1,FBXO39,FMOD,GPX3,LRPAP1,LY6E,LYNX1,MTHFD2,NME4,NOV,NPC2,OLFML2B,PDK2,RAB11FIP1,RCN3,RGS16,SELM,SLC16A2,SLC7A1,SMAD7,SMPDL3B,SYNPO,TMEM9,TRIB3,UBE2L6,UPK1B,URB1
caffeic acid phenethyl ester	chemical toxicant		1,272	5,89E-03	EGR1,FCGRT,HMOX1,KLF6,NFKB2,NOS2,PTGFR	AKT1,CEBPB,IL6,JUN,MAPK8,NFKB1,NFKBIA,NFkB (complex),NR3C1,RELA,SMAD3,STAT1,STAT3,TP53,caffeic acid phenethyl ester,nitric oxide
NR3C2	ligand-dependent nuclear receptor		-1,298	5,89E-03	COL1A1,COL3A1,CTGF,EGR1,GPX3,RRAD,SERPINA3	Ap1,CTNNB1,FOS,NFKB1,NFkB (complex),NR3C2,glucocorticoid,spironolactone
miR-3650 (miRNAs w/seed GGUGUGU)	mature microRNA		1,917	5,99E-03	BMP4,CCBE1,CD302,CPED1,DNM1,EDNRA,EPHX3,FBN2,FGF7,FRMD4B,GDNF,GFRA2,GGCX,GM2A,INHBB,ITIH2,KLF5,PAPPA,STC1,TIMP3,TLL1,TMCC3,VNN1,ZNF655
SPARC	other			6,08E-03	CDH1,CDH3,COL1A1	CEBPB,CREB1,Ca2+,FOS,JUN,SPARC
diethylmaleate	chemical toxicant			6,08E-03	HMOX1,NOS2,TNFAIP3	CEBPB,HMOX1,JUN,NFKB1,NFKBIA,NFkB (complex),RELA,RNA polymerase II,SMAD3,STAT3,TP53,diethylmaleate
n-nitrosomethylbenzylamine	chemical toxicant			6,11E-03	AOX1,DUSP5,HMOX1,INHBB,KIFAP3,KLF5,PLK3,PPP1R15A,SDC1
FECH	enzyme			6,15E-03	COL3A1,COL6A3,CYP2F1,HMOX1
mitomycin C	chemical drug			6,15E-03	EGR1,FAS,HGF,PPP1R15A	Ap1,JUN,Jnk,MAPK9,NFkB (complex),RELA,SMAD3,STAT3,TP53,mitomycin C
5-hydroxytryptamine	chemical - endogenous mammalian	Activated	2,190	6,21E-03	ARC,CTGF,EGR1,GDNF,MYC	5-hydroxytryptamine,Ap1,CEBPD,CREB1,Creb,ELK1,ELK3,FOS,JUN,Jnk,Mapk,Mek,NFKB1,NFkB (complex),Pka,SMAD3,SP1,SRF,STAT3,TP53,cyclic AMP
Ap1	complex		0,849	6,40E-03	ETS1,HMOX1,MYC,NGF,NOS2,Nppb,PPP1R15A,RSPO3,VDR	Ap1,CSF2,CTNNB1,FOS,JUN,NFATC2,NFkB (complex),RELA,SMAD3,SP1,STAT1,STAT3,Vegf,WT1
E. coli B5 lipopolysaccharide	chemical - endogenous non-mammalian		-0,992	6,44E-03	Cxcl15,CXCL6,CYBB,HMOX1,IL17RA,IL1R1,IL7,INHBB,JUNB,LIF,NOS2,SDC1,TNFAIP3	CEBPB,E. coli B5 lipopolysaccharide,IFNG,IL10,IL1B,IL6,IRF8,JUN,NFKB1,NFKBIA,NFkB (complex),RELA,SMAD3,STAT1,STAT3,TP53
lovastatin	chemical drug		-1,191	6,52E-03	ABCA1,BCAR1,CTGF,GPX3,HMOX1,MYC,NOS2,PLAT	APOE,APP,CREB1,CTNNB1,JUN,Jnk,LDL,NFKB1,NFKBIA,NFkB (complex),P38 MAPK,PPARA,PPARG,RELA,SMAD3,SP1,STAT3,TP53,lovastatin
MET	kinase		1,342	6,62E-03	ARID5A,CDH1,CITED2,HGF,MYC,NREP	CREB1,EGR1,JUN,MET,MYC,NFKB1,NFkB (complex),PARP1,RELA,SIRT1,SRC,STAT1,STAT3,TP53
sulindac sulfide	chemical drug		0,716	6,62E-03	CTGF,EGR1,GADD45G,MTHFD2,PIK3R1,STC1	APP,CREB1,JUN,NFKBIA,NFkB (complex),Ras,SMAD2,SP1,STAT3,TP53,sulindac sulfide
RHOA	enzyme			6,62E-03	CDH1,COL10A1,COL1A1,COL3A1,CTGF,NOS2	EGF,ETS1,FOS,JUN,Jnk,NFkB (complex),PRKG1,RHOA,Rock,SMAD2,SMAD3,SMAD4,SOX9,SP1,STAT3,Smad,TP53,Tgf beta
methapyrilene	chemical drug		0,577	6,70E-03	CP,ENPP2,HMOX1,LCAT,LGALS9,MAOB,MYC,PC,PPP1R15A
miR-4443 (miRNAs w/seed UGGAGGC)	mature microRNA		1,901	6,87E-03	ABCD1,ALDH18A1,AXIN1,BTBD9,DGKA,DOT1L,FAM203A/FAM203B,FAS,FBLN1,GDNF,GFOD1,GGCX,GPX3,HLA-E,HMOX1,IL1RN,KLF6,KNG1,LRRC15,MR1,MRGPRF,MYBBP1A,RCN3,RERG,SLC16A2,SLC5A5,SLC7A5,STC1,STOM,SVEP1,SYDE1,TAP1,TMEM119,TMEM26,VCAN,VDR,VNN1
A2M	transporter		1,000	6,90E-03	CDH1,FOXO1,GADD45B,PPP1R15A	A2M,AKT1,Ap1,CREB1,ERK,FOXO3,JUN,NFKB1,NFKBIA,NFkB (complex),PI3K (complex),RELA,SMAD3,TP53
pentoxifylline	chemical drug		-0,169	6,90E-03	COL1A1,CTGF,NOS2,POSTN	Ap1,CEBPA,CREB1,Creb,ERK1/2,ETS1,FOS,JUN,NFKB1,NFKBIA,NFkB (complex),P38 MAPK,PPARG,Pka,RELA,SMAD3,SP1,STAT3,TNF,pentoxifylline
NLRP12	other		-0,283	6,90E-03	CXCL6,HLA-E,IL1RN,PSMB8	CEBPB,IL1B,NFKBIA,NFkB (complex),NLRP12,RELA,STAT3
reactive oxygen species	chemical toxicant		0,970	7,03E-03	CTGF,ETS1,FAS,HMOX1,HPSE,MYC,RRAD	Akt,Ap1,CREB1,CTNNB1,JUN,NFATC2,NFKB1,NFkB (complex),P38 MAPK,PPARG,Ras,SMAD2,SMAD3,SP1,STAT3,TP53,Vegf,prostaglandin E2,reactive oxygen species
1-alpha, 25-dihydroxy vitamin D3	chemical drug		0,405	7,08E-03	C3,CDH1,CXCL6,EGR1,FAS,FBN1,FBN2,GADD45G,IL1RN,LRRC17,Ly6a (includes others),MYC,NGF,PMEPA1,PTGFR,STXBP6,THRA,TNFAIP3,VDR	1-alpha, 25-dihydroxy vitamin D3,CEBPA,CEBPB,CREB1,IL6,JUN,MAPK8,MYC,NFKB1,NFKBIA,NFkB (complex),NR3C1,P38 MAPK,PPARG,RELA,RNA polymerase II,SMAD3,STAT1,STAT3,TP53
EZH2	transcription regulator		0,216	7,14E-03	BMP4,C3,CD82,CDH1,CDKN2B,FBLN1,ITGA1,KIAA1199,MYC,SAA2	CTNNB1,EZH2,FOS,Histone h3,RELA,RNA polymerase II,SP1,TCF
miR-4254 (miRNAs w/seed CCUGGAG)	mature microRNA		1,504	7,21E-03	AJUBA,ANXA8L2 (includes others),C1QTNF1,CCBE1,CDH1,CYBB,DIO2,DPT,DUSP5,EMILIN1,FAM203A/FAM203B,FMOD,GDNF,GFOD1,GPR84,IL1R1,INHBB,KLF6,KNG1,LBP,LGMN,NDNF,PLAT,PLD4,PTCHD4,PXMP4,RAB11FIP1,RAB4B,RASAL2,RGS16,SH3PXD2B,SLC16A2,SLC25A44,SPON2,STOM,TAP1,TAP2,TMEM119,ZBTB2,ZCCHC24
miR-4787-3p (miRNAs w/seed AUGCGCC)	mature microRNA		1,391	7,34E-03	DCLK1,EDNRA,ENPP5,FAM203A/FAM203B,FGD3,PALM2,PAPPA,SH3PXD2B,SNX8,SPON2,THBS2,TMEM26,TNRC6C
levothyroxine	chemical - endogenous mammalian		0,404	7,36E-03	CCK,DIO2,PENK,SLC5A5,THRA
IL27	cytokine		1,768	7,44E-03	AHR,EGR1,GADD45G,MYC,NOS2,PIM1,TAP1	CEBPB,FOXO3,IFNG,IL2,IL27,IL6,IRF8,JUN,MYC,NFKB1,NFKBIA,NFkB (complex),RELA,RNA polymerase II,STAT1,STAT3,TP53
miR-1269a (and other miRNAs w/seed UGGACUG)	mature microRNA		1,879	7,48E-03	AGAP1,CPED1,DCLK1,FBLN1,FOXO1,GAS1,GDA,GSTT1,HGF,HLA-E,HYAL1,IL33,METTL2A,RERG,SLC16A2,SLC1A4,STK40,TM6SF2,TMEM119,UBE2L6,VCAN,ZCCHC24,ZNF655
miR-3667-3p (miRNAs w/seed CCUUCCU)	mature microRNA		0,600	7,52E-03	A4GALT,ANKRD1,CA12,CCBE1,CCRN4L,CDKN2B,CTNND2,CXCL6,DKK3,DPT,EPHX3,GADD45G,GFOD1,HMOX1,INO80,KNG1,LRPAP1,LY6E,MAP1B,MED26,MR1,MXD4,NDNF,PAPPA,PCP4L1,PRDM4,PTCHD4,QTRT1,SAT2,SFRP1,SLC43A2,SLC5A7,TIMP3,TMCC1,USP31
rottlerin	chemical toxicant		1,616	7,58E-03	ABCA1,AQP1,COL1A1,COL3A1,HMOX1,NOS2	Ap1,CEBPB,CREB1,JUN,Jnk,MAPK14,MAPK8,NFKB1,NFKBIA,NFkB (complex),NR3C1,P38 MAPK,PPARG,PRKCD,RELA,SMAD3,STAT3,TP53,rottlerin
H89	chemical - kinase inhibitor		-0,289	7,58E-03	ABCA1,EGR1,EGR2,GDNF,HMOX1,MYC,NOS2,SDC1	Akt,Ap1,CEBPD,CREB1,Creb,FOS,H89,JUN,NFKB1,NFkB (complex),P38 MAPK,PPARG,Pkc(s),RNA polymerase II,SMAD3,SP1,STAT3,TP53,cyclic AMP
ESR2	ligand-dependent nuclear receptor		-0,786	7,58E-03	BMP4,C3,CDH1,COL1A1,EGR1,HOXC6,MYC,NOS2	APOE,CEBPA,CREB1,CTNNB1,ERK1/2,ESR2,ETS1,JUN,MYC,NFKB1,NFKBIA,NFkB (complex),PPARG,PRKCE,RELA,SP1,STAT1,STAT3,TP53,beta-estradiol,tamoxifen
NFATC2	transcription regulator		-1,937	7,66E-03	ABCA1,CITED2,DGKA,EGR2,ENPP2,FAS,IRF7,MYC,PLAT	BCL6,CEBPB,IFNG,IL4,IL5,IL6,JUN,NFATC2,NFKB1,NFKBIA,NFkB (complex),RELA,STAT1,STAT3,STAT6,TNF
miR-1539 (miRNAs w/seed CCUGCGC)	mature microRNA		-1,296	7,69E-03	AGAP1,ATXN1,BTBD9,CD82,COL6A1,FAM65B,FAM84B,LAT2,MAP1B,MMP19,MUC4,NME4,RASAL2,RRAD,SLC7A5,TNN,UPK1B,WBP1
propranolol	chemical drug		0,152	7,70E-03	AXIN1,DIO2,MYC,NOS2	Akt,Ap1,CEBPB,CREB1,CTNNB1,FOS,IL6,NFKB1,NFkB (complex),P38 MAPK,PPARA,PPARG,PRKCA,RELA,SMAD3,STAT1,STAT3,TCF,TP53,propranolol
mir-182	microRNA		0,000	7,70E-03	CASP12,CDH1,FOXO1,GADD45G
miR-3547 (and other miRNAs w/seed GAGCACC)	mature microRNA	Activated	2,479	7,73E-03	ADAMTS2,C16orf72,C1QTNF1,CHKA,COL3A1,CP,CPXM1,CYBB,DOT1L,ENPP5,FAS,FBN1,FRMD4B,GSTM5,ISLR,ITM2A,LRPAP1,NPC2,OTUD1,PDZRN3,RRP12,RSPO3,SLC16A1,SLC25A44,SNX8,SPON2,SYNPO,TNN,TRIB3
isoproterenol	chemical drug		0,723	7,97E-03	DHRS3,DIO2,HMOX1,JUNB,NGF,NOS2,Nppb,PLAT	CREB1,Creb,EGR1,ETS1,FOS,JUN,MYC,NFKB1,NFkB (complex),P38 MAPK,PPARG,Pka,RAF1,RELA,SMAD3,SP1,STAT3,VEGFA,forskolin,isoproterenol
TSH	complex		1,837	7,99E-03	EGR1,JUNB,MYC,NOS2,SLC5A5	AKT1,CEBPA,CEBPD,CREB1,Creb,ELK3,ERK1/2,ETS1,FOS,HRAS,JUN,Mapk,NFKB1,NFKBIA,NFkB (complex),PPARG,RELA,SMAD3,SMAD4,SP1,TP53,TSH,cyclic AMP
SCD	enzyme		1,387	7,99E-03	ABCA1,ACADVL,DIO2,NOS2,Scd2
psychosine	chemical - endogenous mammalian			8,07E-03	CEBPG,NOS2
SERCA	group			8,07E-03	EGR1,MYC	CREB1,ERK,JUN,NFkB (complex),P38 MAPK,PPARG,SERCA,SMAD3,STAT3,TP53
WISP3	growth factor			8,07E-03	BMP4,CDH1
ERVW-1	other			8,07E-03	NOS2,SLC1A4
Ppp2c	group			8,07E-03	COL10A1,PIM1
MEIS2	transcription regulator			8,07E-03	CDH1,CDKN2B	MEIS2,PBX1
CD82	other			8,07E-03	BCAR1,DCN
mir-320	microRNA			8,07E-03	AQP1,HSPB6
Irs3	other			8,07E-03	EGR1,IRS2	AKT1,FOXO1,FOXO3,IRS1,Irs3,NFKB1,NFKBIA,NFkB (complex),RELA,TP53
DES	other			8,07E-03	ANKRD1,DCN
PROK1	growth factor			8,07E-03	CTGF,SPHK1
RPA1	other			8,07E-03	ABI3BP,FMOD
MAP3K4	kinase			8,07E-03	CDH1,COL10A1
PDZK1	transporter			8,07E-03	AQP1,SLC7A2
SAFB	other			8,07E-03	CDH1,HOXC6
SERPIND1	other			8,07E-03	EGR1,KLF5
6,7-dinitroquinoxaline-2,3-dione	chemical reagent			8,07E-03	EGR1,JUNB	6,7-dinitroquinoxaline-2,3-dione,Creb,EGR1,FOS,GNRH1
eprosartan	chemical drug			8,07E-03	COL1A1,COL3A1
quinapril	chemical drug			8,07E-03	CTGF,NOS2	AGT,JUN,NFKB1,NFKBIA,NFkB (complex),RELA,RNA polymerase II,SMAD3,TP53,quinapril
acetic acid	chemical - endogenous mammalian			8,07E-03	EGR1,JUNB	CREB1,ERK,JUN,NFkB (complex),SMAD3,TP53,acetic acid
3-hydroxyanthranilic acid	chemical - endogenous mammalian			8,07E-03	HMOX1,NOS2	3-hydroxyanthranilic acid,FOXO1,IL10,IRF8,JUN,NFKB1,NFKBIA,NFkB (complex),NOS2,RELA,RNA polymerase II,STAT3
aurintricarboxylic acid	chemical drug			8,07E-03	PIM1,PTN	IRF8,NFKBIA,NFkB (complex),RNA polymerase II,STAT1,STAT3,aurintricarboxylic acid
phosphatidic acid	chemical - endogenous mammalian			8,07E-03	MYC,NOS2	Ap1,CEBPA,CEBPB,CREB1,ELK3,ERK1/2,ETS1,FOXO3,IL6,JUN,Mapk,NFKB1,NFkB (complex),PARP1,PI3K (complex),PPARG,RELA,SIRT1,SMAD3,SP1,STAT1,STAT3,TP53,phosphatidic acid
2-amino-5-phosphonovaleric acid	chemical - other			8,07E-03	EGR1,JUNB	2-amino-5-phosphonovaleric acid,JUN,NFKB1,NFKBIA,NFkB (complex),RELA,RNA polymerase II,STAT3,nitric oxide
nifedipine	chemical drug		-0,896	8,09E-03	ABCA1,AGTR2,ATP2B4,FGF7,NGF,NOS2	JUN,NFKB1,NFkB (complex),RELA,STAT3,nifedipine,nitric oxide
miR-4758-3p (miRNAs w/seed GCCCCAC)	mature microRNA		0,529	8,11E-03	A4GALT,AKAP12,AKNA,BCAR1,BTBD9,C7orf53,CCBE1,CD34,CHKA,CTSF,DKK3,EFNA3,FOXO1,GAS1,GAS6,HDAC4,IER2,IFRD2,INHBB,KCNJ15,LAT2,LGALS9,LGI2,LY6E,MED26,MME,NOP56,PIK3IP1,PTGFR,RAB4B,RETSAT,RGS16,SCARA3,SERPINA3,SIRT6,SLC43A2,SMAD7,SMCR8,SNX8,STK40,SYDE1,SYNPO,TGFBI,TM7SF3,TMEM119,TNFAIP3,URB1,VKORC1,VNN1,ZCCHC24
miR-101-3p (and other miRNAs w/seed ACAGUAC)	mature microRNA		0,191	8,15E-03	ABCA1,ABTB2,ANKRD44,ATXN1,BBS2,C16orf72,CEP85L,COL10A1,COL12A1,CTNND2,CXCL6,DOT1L,DUSP5,ENPP2,ETS1,FAM114A1,FAM84B,FBN1,FBN2,FOXO1,HEG1,IL1R1,JUNB,KLF6,LMTK2,MEX3B,NID2,OSMR,PALM2,PIM1,PLAT,POU3F1,PTCHD4,RSPO2,SLC39A10,STC1,SYT11,TBC1D9,TIMP3,TMCC1,TMEM45A,ZNF655
Insulin	group		1,446	8,19E-03	CYBB,EGR1,FOXO1,HMOX1,IRS2,LGALS3BP,MYC,PDK2,PIK3R1,PPP1R15A,Scd2,SLC5A5,SLC7A1,TGFBI	AKT1,AR,CEBPA,EIF2AK2,FOS,FOXO1,FOXO3,HDAC2,HIF1A,IGF1,IRS1,Insulin,JUN,MXI1,NFKB1,NFKBIA,NFkB (complex),RELA,SP1,STAT1,STAT3,TP53
clofibrate	chemical drug		-1,066	8,32E-03	ABCA1,ACADVL,ECH1,FAS,MYC,NOS2,RTN4	Akt,Ap1,CEBPA,CTNNB1,ESR2,MYC,NFKB1,NFKBIA,NFkB (complex),PPARA,PPARG,RELA,STAT3,TP53,beta-estradiol,clofibrate
miR-1321 (and other miRNAs w/seed AGGGAGG)	mature microRNA		0,653	8,33E-03	ABCD1,ADAMTSL4,AGAP1,ANTXR1,ARHGEF11,BTBD9,CCDC3,CD34,CERCAM,CITED2,COL3A1,COL6A1,CTRL,DNM1,DUSP8,EGR1,FAM203A/FAM203B,FAM84B,FBN2,FMOD,GFOD1,GM2A,GPX3,HEG1,ISLR,ITGA1,ITGA11,KLHL21,MED26,MME,NGF,OLFML3,PDE6G,PDK2,PMEPA1,PRELP,PTCHD4,RNF181,SEMA7A,SESN2,SH3PXD2B,SIRT6,SLC25A44,SPRY4,SQRDL,STEAP4,STOM,SYDE1,SYT11,TAP1,TIMP3,TMEM9,ZBTB2,ZNF335
PPARGC1A	transcription regulator		-0,555	8,36E-03	ACADVL,C3,IL1RN,IRS2,LIPA,MAOB,PDK2,SESN2,TRIB3	CEBPA,JUN,NFkB (complex),PPARA,PPARG,PPARGC1A,SMAD3
miR-203b-5p (and other miRNAs w/seed AGUGGUC)	mature microRNA		-0,067	8,37E-03	ANKRD44,CCBE1,DPYD,GRWD1,HEG1,HEY2,NDNF,OSMR,PDZRN3,PLK3,RASAL2,RECK,SLC16A9,SLC7A1,SMCR8,STEAP4,TIPARP,TLL1,TRIM33,TXNDC5
testosterone	chemical - endogenous mammalian		0,124	8,42E-03	BMP4,CDH1,EGR1,FAS,FGF7,INHBB,IRS2,NGF,NOS2,SDC1,SLC5A5,SYT11,TAP2,TF,VCAN	AR,Ap1,CEBPA,CTNNB1,Creb,EGR1,ESR2,ETS1,FGF2,FOS,IGF1,JUN,Jnk,MYC,NFKBIA,NFkB (complex),RELA,SMAD3,SP1,STAT3,TP53,beta-estradiol,testosterone
miR-934 (miRNAs w/seed GUCUACU)	mature microRNA		0,816	8,54E-03	CCBE1,CYP39A1,DCLK1,EFNA3,FAM110C,IRS2,ISLR,LIF,PTGFR,SLC16A1,SLC39A10,SYNPO,TRIM33,USP31,VCAN,ZCCHC24,ZNF655
GLIS2	transcription regulator			8,55E-03	C3,COL1A1,CTGF
HLX	transcription regulator			8,55E-03	CD34,EGR1,MYC
NFIX	transcription regulator			8,55E-03	HGF,POSTN,SERPINA3
DNMT3A	enzyme			8,55E-03	ABCD1,CDH1,MUC4
dipyridamole	chemical drug			8,55E-03	HMOX1,NOS2,Nppb	JUN,NFKB1,NFkB (complex),RELA,STAT3,dipyridamole,nitric oxide
hydroxypropyl-beta-cyclodextrin	chemical reagent			8,55E-03	ABCA1,LIPA,NPC2
9,10-dimethyl-1,2-benzanthracene	chemical toxicant		1,067	8,57E-03	AHR,CCDC80,CDH1,EPHA2	9,10-dimethyl-1,2-benzanthracene,Ap1,CEBPB,CREB1,Ca2+,FOS,JUN,NFKB1,NFkB (complex),REL
XDH	enzyme		-0,152	8,57E-03	ABCA1,AVPR1A,CTGF,CYBB	Ap1,CEBPA,CREB1,ERK1/2,ETS1,JUN,NFKB1,NFkB (complex),PPARG,Pkc(s),RELA,SP1,STAT3,TP53,XDH,curcumin
carbon monoxide	chemical - endogenous mammalian		-0,120	8,65E-03	EGR1,GDNF,HGF,HMOX1,NOS2	HMOX1,JUN,Jnk,MYC,NFATC2,NFKB1,NFKBIA,NFkB (complex),RELA,RNA polymerase II,SMAD3,STAT1,STAT3,TLR4,TP53,carbon monoxide
norepinephrine	chemical - endogenous mammalian		0,317	8,73E-03	ABCA1,CACNA1G,DIO2,EGR1,HMOX1,IRS2,NGF,NOS2,SMAD7	Ap1,CREB1,Creb,FOS,IFNG,JUN,NFkB (complex),P38 MAPK,PPARG,Pka,RELA,RNA polymerase II,SMAD3,SP1,STAT1,STAT3,norepinephrine
rifampin	chemical drug		-1,067	8,73E-03	CARS,COL6A1,ENPP2,MAOB,MME,NOS2,SIRT6,SLC39A10,TBC1D9
miR-384-3p (and other miRNAs w/seed UUCCUAG)	mature microRNA		0,431	8,75E-03	AGTR2,C7orf53,CITED2,COL10A1,COL6A3,DCLK1,FGF7,GFRA2,GPM6B,HERPUD1,KPNA4,LMTK2,METTL2A,MTHFD2,NOV,PRDM4,PTN,RASAL2,SAA2,SCARA3,SIAH2,SLC16A9,TAP2,TIMP3,TNRC6C
ADORA2A	G-protein coupled receptor		-0,517	8,77E-03	ABCA1,COL3A1,COL6A1,EGR2,HMOX1,NOS2,PENK,SYT11	ADORA2A,Ap1,CEBPD,CREB1,Creb,FOS,JUN,NFkB (complex),P38 MAPK,PPARG,Pkc(s),RELA,RNA polymerase II,SMAD3,SP1,STAT3,cyclic AMP,norepinephrine
corticosterone	chemical - endogenous mammalian		1,000	8,79E-03	ARC,CCK,CTGF,DIO2,MYC,NOS2,SFRP1	CEBPA,CEBPD,CREB1,ERK1/2,ETS1,FOS,Ins1,JUN,NFKB1,NFKBIA,NFkB (complex),NMDA Receptor,P38 MAPK,PPARG,RELA,RNA polymerase II,SMAD3,STAT3,corticosterone
IRF8	transcription regulator		-0,532	8,79E-03	CYBB,EGR1,FAS,IL17RA,LIF,MYC,NOS2	CEBPB,IFNG,IL1A,IL6,IRF1,IRF8,JUN,NFKB1,NFKBIA,NFkB (complex),RELA,RNA polymerase II,Ras,SMAD2,SP1,STAT1,STAT3
arsenite	chemical toxicant			8,79E-03	AHR,EGR1,FIGF,HGF,HMOX1,INHBB,MYC	AKT1,CREB1,CTNNB1,ELK3,JUN,MAP2K1/2,MAPK8,Mapk,NFATC2,NFKB1,NFKBIA,NFkB (complex),NR3C1,RELA,SMAD2,SMAD3,SP1,STAT3,TP53,Vegf,arsenite
miR-4779 (miRNAs w/seed AGGAGGG)	mature microRNA	Activated	2,609	8,85E-03	ABCD1,ABTB2,ADAMTS2,AGAP3,ANTXR1,CCBE1,CD34,COL12A1,COL1A1,DNM1,DOT1L,DUSP8,EFEMP1,FAM84B,FCGRT,FOXO1,GFPT2,GGCX,GSTM5,HOXC6,HPSE,HSPB6,IL17RA,IRS2,JUNB,LGALS9,LIF,LYNX1,NREP,PIK3IP1,PYGM,SCARA3,SELM,SH3PXD2B,SLC7A2,SLC7A5,SOD3,ST5,SYDE1,SYNPO,VDR,YIPF2
miR-3941 (and other miRNAs w/seed UACACAC)	mature microRNA		0,161	8,89E-03	AGAP3,ANKRD44,CEBPG,CEP85L,DCLK1,EPHX3,ESF1,FBN1,IL17RA,KLF6,KPNA4,NREP,NSG1,OLFML2B,PI15,PIK3R1,PLAT,PROS1,SLC1A4,SLC44A1,SLC7A2,STXBP6,TBC1D9,TMCC1,TMCC3,TMEM9,TRIM33,USP36
miR-4695-5p (and other miRNAs w/seed AGGAGGC)	mature microRNA	Activated	2,158	8,97E-03	ADAMTSL4,AGAP3,AKAP12,ANTXR1,AVPR1A,CDON,CPSF4,DRAM1,DUSP8,FAM114A1,FAM84B,FBLN1,FOXO1,GFPT2,GGCX,IL1R1,IL1RN,KLHL21,LACC1,MAN2B1,NOS2,OSMR,OTUD1,PALM2,PAPPA,PIK3R1,PIM1,POSTN,PYGM,RAPGEF2,RETSAT,ROBO1,SEMA7A,SESN2,SH3PXD2B,SLC25A35,SLC39A10,SLC44A1,SOD3,SPON2,SPRY4,STXBP6,SYNPO,USP31
miR-4708-3p (miRNAs w/seed GCAAGGC)	mature microRNA		1,656	9,14E-03	ANXA8L2 (includes others),ARL5B,CCDC3,CD34,FAM114A1,FAM65B,FBXO36,FRMD4B,GM2A,KPNA4,LRRC15,MMP19,NREP,OSMR,PALM2,PHKA2,RAB11FIP1,RASGRF2,RGS16,SCARA3,SEMA7A,SLC16A1,SLC25A44,SLC7A2,SLC7A5,SPRY4,ST5,TMCC3,TMEM53,VKORC1
miR-3183 (and other miRNAs w/seed CCUCUCU)	mature microRNA		1,425	9,17E-03	AGAP1,AGAP3,ANKRD1,ANKRD44,ANTXR1,CCBE1,CDKN2B,CSRNP1,DIO2,FBLN5,FRMD4B,GDA,GFOD1,HGF,IL17RA,INO80,KIAA1199,KLF6,LACC1,LAMA4,MMP19,MRGPRF,OTUD1,PCP4L1,PIK3IP1,POU3F1,RGS16,SLC39A10,STOM,SVEP1,SYT11,TGFBI,URB1
miR-4270 (and other miRNAs w/seed CAGGGAG)	mature microRNA	Activated	2,195	9,18E-03	ABCD1,AMIGO2,ARHGEF11,BTBD9,CD82,CDH1,CDON,CXCL6,DIO2,DPT,EGR2,EPHA2,FAM203A/FAM203B,FBN2,FBXO36,FMOD,GPX3,GRWD1,GSTM5,HSPB6,IL1R1,IRS2,KLF6,LACC1,LBP,LEPREL2,LYNX1,MAOB,MMP19,PDK2,PLAT,PMEPA1,SCARA3,SERPING1,SLC44A1,SLC7A5,SMAD7,SMCR8,SOD3,STEAP4,TAP2,TMEM26,TMEM53,VWA5A,ZNF202
captopril	chemical drug		0,000	9,20E-03	CP,IL1RN,POSTN,PSMB8,SERPING1,THBS4
miR-145-5p (and other miRNAs w/seed UCCAGUU)	mature microRNA		-1,576	9,34E-03	ABCA1,ADAMTS2,ADD3,AKAP12,ARL5B,C16orf72,CCNL1,CITED2,CP,CPED1,EEA1,EFNA3,ETS1,FAM110C,FOXO1,GDNF,GFOD1,GM2A,IL33,INHBB,INO80,IRS2,KLF5,MYC,PALM2,PTCHD4,PTGFR,RAPGEF2,RASAL2,SLC16A1,SLC16A2,SLC1A4,SLC25A44,SLC7A1,SMCR8,SNX8,TLL1,TM7SF3,TMCC3,USP31,VDR,VWA5A,ZBTB2
GNRH1	other		1,188	9,35E-03	EGR1,EGR2,INHBB,JUNB,PLAT	Ap1,CTNNB1,Creb,EGR1,ESR2,ETS1,FOS,GNRH1,JUN,MAPK9,MYC,NFKBIA,NFkB (complex),RELA,SP1,STAT3,beta-estradiol
2,3,4,7,8-pentachlorodibenzofuran	chemical toxicant		0,555	9,35E-03	CCK,COL1A1,FOXO1,NOS2,PTGFR
ATM	kinase			9,35E-03	FAS,GADD45B,GADD45G,HMOX1,TNFAIP3	ATM,Ap1,CEBPB,EGR1,JUN,NFKB1,NFKBIA,NFkB (complex),RELA,RNA polymerase II,SMAD3,SMAD4,SMARCA4,SP1,STAT3,STK11,TP53
miR-4654 (and other miRNAs w/seed GUGGGAU)	mature microRNA	Activated	3,608	9,43E-03	ANTXR1,AOX1,CDKN2B,CPZ,DCLK1,EDNRA,EPHX3,FBXO36,GFOD1,GFPT2,GPM6B,GSTM2,GSTM5,IFITM2,LRRC15,LY6E,MR1,PLAT,PRELP,SLC5A7,STARD10,STEAP4,SVEP1,TM6SF2,TMEM50A
miR-711 (miRNAs w/seed GGACCCA)	mature microRNA		0,963	9,46E-03	AKNA,AQP1,C16orf72,CA12,CARS,CCDC80,CERS4,CPSF4,DCLK1,DUSP5,GFRA2,HOXC6,KIAA1199,KLHL21,LIF,LOXL2,LRPAP1,LRRC15,LRRC17,LYNX1,MUC4,PAPPA,PDK2,SIAH2,SIRT6,SNX8,TAP2,THBS3,TRIB3,TRIO,VKORC1,WISP2,ZNF655
pimagedine	chemical drug		0,000	9,49E-03	CTGF,GADD45B,HMOX1,NOS2	Ap1,CREB1,Creb,FOXO1,JUN,NFKB1,NFKBIA,NFkB (complex),PARP1,RELA,RNA polymerase II,SIRT1,STAT3,TP53,advanced glycation end-products,nitric oxide,pimagedine
BAPTA-AM	chemical reagent		-1,000	9,49E-03	CCK,CDH1,EGR1,GDNF	AR,BAPTA-AM,CREB1,CTNNB1,Creb,ERK,JUN,Jnk,NFKB1,NFKBIA,NFkB (complex),PRKCE,RELA,RNA polymerase II,SMAD3,STAT1,STAT3,TP53
ELK1	transcription regulator			9,49E-03	EGR1,EGR2,JUNB,MUC4	Ap1,CREB1,CTNNB1,ELK1,ERK,ETS1,FOS,JUN,MYC,NFKB1,NFKBIA,NFkB (complex),RELA,SMAD3,SP1,SRF,STAT3,TCF,TNF,TP53
GATA1	transcription regulator		-1,192	9,49E-03	AQP1,CYBB,EGR1,ETS1,HPSE,INHBB,JUNB,MYC,PIM1	Ap1,FOSL2,FOXO1,GATA1,IL13,IRF8,JUN,MYC,NFKBIA,NFkB (complex),RELA,RNA polymerase II,SP1,STAT1,STAT3,TP53,reactive oxygen species
butyric acid	chemical - endogenous mammalian		0,608	9,56E-03	AQP1,CCK,CD82,CDH1,COL6A3,DNM1,IFITM2,IL1R1,LY6E,MYC,NFKB2,NOS2,PLAT,SLC5A5,TGFBI,THBS4,THRA,TIMP3	AHR,Ap1,CREB1,CTNNB1,ELK1,HDAC6,HIF1A,HTT,JUN,MAPK9,NFKB1,NFKBIA,NFkB (complex),RELA,SMAD3,SMAD4,STAT3,TAF4,TCF,TP53,butyric acid
miR-200b-3p (and other miRNAs w/seed AAUACUG)	mature microRNA		1,111	9,58E-03	ABCA1,ADD3,ATXN1,C16orf72,CDH1,CDON,CEP85L,CITED2,CPED1,CTNND2,DGKA,DOT1L,ETS1,FRMD4B,GM2A,HDAC4,HEG1,HPSE,IGSF10,ITGA1,MEX3B,MXD4,NREP,OSMR,PALM2,PAM,PENK,PPAP2B,PPP1R10,RAPGEF2,RECK,SCARA3,SLC16A2,SYDE1,TAP2,TM7SF3,TMCC1,TMEM26,TRIM33,TRIO,USP31,ZCCHC24,ZNF655
miR-3615 (miRNAs w/seed CUCUCGG)	mature microRNA	Activated	2,237	9,76E-03	ABCD1,CD34,CYBB,DCLK1,FRMD4B,KCNJ15,LMTK2,LYNX1,MEX3B,PDK2,SDC1,SFRP1,SLC1A4,VDR
PARP1	enzyme		0,049	9,79E-03	CDH1,Gbp2,HMOX1,LIF,MYC,NOS2	FOXO3,HIF1A,IFNG,JUN,Jnk,MAPK8,NFKB1,NFKBIA,NFkB (complex),NR3C1,PARP1,PPARG,RELA,RNA polymerase II,SIRT1,SMAD3,STAT1,STAT3,TP53,XBP1
MITF	transcription regulator		-0,853	9,90E-03	CHKA,Cma2/Mcpt9,COL1A1,FMOD,FRMD4B,GM2A,GPM6B,Nppb,SDC1
Rp-cAMPS	chemical - kinase inhibitor			9,97E-03	HMOX1,NOS2,SYNPO	Ap1,CREB1,Creb,FOS,JUN,NFKB1,NFkB (complex),P38 MAPK,PARP1,PPARG,Pka,RNA polymerase II,Rp-cAMPS,SIRT1,SMAD3,STAT3,TP53
RHOJ	enzyme			9,97E-03	AKAP12,PLAT,PTN
ADRB	group			9,97E-03	DIO2,JUNB,NOS2	ADRB,Ap1,CEBPA,CEBPB,CREB1,ELK1,ELK4,ERK,ERK1/2,ETS1,JUN,MAPK1,MAPK14,NFkB (complex),P38 MAPK,PPARG,RELA,SMAD3,STAT1,STAT3,TP53
LHX2	transcription regulator			9,97E-03	COL1A1,LIF,ROBO1
FKBP4	enzyme			9,97E-03	C3,LIF,NOS2	AR,CEBPB,ESR2,FKBP4,NR3C1,progesterone
SKI	transcription regulator			9,97E-03	CDH1,MUC4,SMAD7	CEBPB,NFkB (complex),SKI,SMAD3,SMAD4,SMAD7,Smad
MSX1	transcription regulator			9,97E-03	BMP4,EGR2,SFRP1
Notch	group		0,000	1,01E-02	ANKRD1,CDH1,CDKN2B,GADD45B,HEY2
miR-3145-3p (miRNAs w/seed GAUAUUU)	mature microRNA		1,933	1,01E-02	AOX1,COL3A1,CPED1,DENND4A,DPYD,FAS,PI15,PPAP2B,PRG4,RASAL2,SLC39A10
C5	cytokine		1,134	1,03E-02	CYBB,EGR1,HGF,PLAT,PLK3,PPP1R15A,TNFAIP3
TGFA	growth factor		0,492	1,04E-02	CTGF,FGF7,HGF,JUNB,MUC4,PLAT
JAG2	growth factor	Activated	2,000	1,05E-02	C3,CXCL6,IL1R1,IL1RN
valsartan	chemical drug		1,953	1,05E-02	AQP1,COL1A1,CYBB,POSTN
CXCR4	G-protein coupled receptor		1,941	1,05E-02	CDH1,EGR1,JUNB,MYC
IL24	cytokine		0,246	1,05E-02	CASP12,FAS,GADD45G,PPP1R15A
STAT	group		0,000	1,05E-02	JUNB,LBP,SERPINA3,SMAD7
Wnt	group			1,05E-02	CD34,CDH1,COL10A1,MYC
miR-486-5p (and other miRNAs w/seed CCUGUAC)	mature microRNA		0,815	1,05E-02	ABTB2,ALDH1L2,C7orf53,CDKN2B,CEP85L,CERCAM,DCLK1,EPHA3,FBN1,FGF7,FOXO1,HCN1,KIAA1199,LMTK2,PDZRN3,PIK3R1,PIM1,PLAT,PRDM4,SLC7A2,ST5
FOSL1	transcription regulator	Inhibited	-2,219	1,09E-02	CXCL6,EGR1,EGR2,JUNB,SERPINE2
miR-17-5p (and other miRNAs w/seed AAAGUGC)	mature microRNA		-0,846	1,09E-02	ABCA1,AJUBA,ANTXR1,ARHGEF11,ATXN1,C16orf72,CERCAM,CXCL6,CYBB,DPYD,DUSP8,EEA1,EGR2,ENPP5,FBXO39,FRMD4B,GDA,GGCX,HDAC4,HEG1,IGSF10,INO80,ISM1,ITFG1,KPNA4,LIF,OTUD1,PAM,PIK3R1,RAB11FIP1,RAPGEF2,SEMA7A,SESN2,SLC16A9,SLC7A2,SMAD7,SNX8,SPRY4,STC1,STOM,TBC1D9,THRA,TMCC1,TNFAIP3,TNRC6C,USP31,WFS1,ZNF202
sirolimus	chemical drug		1,640	1,09E-02	ACADVL,ATP2B4,COL1A1,COL1A2,DOT1L,FAS,FIGF,HGF,HMOX1,IRF7,IRS2,JUNB,MYC,NOS2,PIK3R1,PIM1,POSTN
simvastatin	chemical drug		-0,407	1,09E-02	ABCA1,CACNA1G,CDH1,COL10A1,CTGF,HMOX1,Ly6a (includes others),MYC,NOS2,PLAT
miR-3093-3p (and other miRNAs w/seed GUGGACA)	mature microRNA		0,433	1,10E-02	C1orf51,CASP12,CPED1,DPT,EGR2,GFOD1,GPX3,GSTM5,HEG1,INO80,KIAA1199,KLHL21,LOXL2,LRPAP1,MXD4,PC,RAPGEF2,SCARA3,SH3PXD2B,SLC1A4,SPHK1,TMCC3,TMEM119,TMEM9,USP36,ZBTB2
imatinib	chemical drug		-1,000	1,11E-02	COL1A1,COL3A1,CYBB,HMOX1,MME,MYC
L-cysteine	chemical - endogenous mammalian			1,11E-02	MYC,NOS2
PD 0325901	chemical drug			1,11E-02	CHKA,MYC
ibudilast	chemical drug			1,11E-02	GDNF,NGF
DVL1	other			1,11E-02	MYC,Nppb
TSHR	G-protein coupled receptor			1,11E-02	SLC16A2,SLC5A5
GNE	kinase			1,11E-02	CHAC1,TRIB3
EGR4	transcription regulator			1,11E-02	EGR1,EGR2
RB1CC1	other			1,11E-02	CDKN2B,SMAD7
LGALS7/LGALS7B	other			1,11E-02	COL1A2,MAOB
ATF7	transcription regulator			1,11E-02	DUSP5,DUSP8
RBCK1	transcription regulator			1,11E-02	MYC,TNFAIP3
GNMT	enzyme			1,11E-02	ABCA1,NPC2
SLC19A1	transporter			1,11E-02	Ly6a (includes others),PSMB8
HPSE	enzyme			1,11E-02	HGF,SDC1
selegiline	chemical drug			1,11E-02	GDNF,NGF
R59949	chemical - kinase inhibitor			1,11E-02	MYC,NOS2
2-mercaptoethanol	chemical - endogenous mammalian			1,11E-02	HERPUD1,HMOX1
N-chlorotaurine	chemical - kinase inhibitor			1,11E-02	HMOX1,NOS2
miR-642a-5p (miRNAs w/seed UCCCUCU)	mature microRNA		1,660	1,12E-02	AJUBA,ANTXR1,C1orf51,C7orf53,COL12A1,COL1A2,CP,CTSF,DCLK1,ESF1,ETS1,GAS1,GDA,GFOD1,HMOX1,HOXC6,INO80,KLF5,LACC1,LAT2,LUM,P4HA3,PHKA2,PLAT,PROS1,PTCHD4,PTGFR,PTK7,ROBO1,SLC16A1,SLC1A4,SLC5A5,SLC7A2,SYT11,TMEM9,VWA5A,ZCCHC24,ZNF142
miR-3181 (miRNAs w/seed UCGGGCC)	mature microRNA		0,464	1,12E-02	A4GALT,ANTXR1,DIO2,FBXO36,FCGRT,GDNF,GGCX,IER2,IRS2,LYNX1,OLFML3,PPAN,SCARA3,SESN2,USP31,ZBTB2,ZNF202
miR-340-5p (miRNAs w/seed UAUAAAG)	mature microRNA		1,457	1,12E-02	ABCA1,ADAMTS2,AGAP1,AHR,ANTXR1,ARL5B,ATP2B4,BMP4,CDH1,CDON,CEP85L,CHD7,DIO2,DOT1L,EGR1,EPHA3,FAM65B,FAM84B,FBN1,FGF7,GAS1,GFPT2,HDAC4,HPSE,INO80,ITFG1,KCNJ2,KPNA4,LMTK2,LRRC7,NDNF,PALM2,PAPPA,PI15,PION,PLAT,POSTN,POU3F1,RERG,SIAH2,SLC16A9,SMAD7,TAP1,TBC1D9,THRA,TM7SF3,TMEM26,TNRC6C,URB1
miR-4515 (miRNAs w/seed GGACUGG)	mature microRNA		1,292	1,12E-02	AKNA,ALDH1L2,ATP2B4,C1QTNF1,CCDC3,CDON,CPED1,DCLK1,DNM1,DUSP8,FAM65B,FBLN1,FOXO1,GSTM2,HYAL1,IL1RN,ITGA11,LIF,MRGPRF,PDK2,RAPGEF2,SH3PXD2B,SLC16A2,SMCR8,STK40,USP36,VNN1,ZNF335,ZNF655
JUNB	transcription regulator			1,14E-02	COL1A1,COL1A2,FBLN5,HMOX1,JUNB,PENK,SLC7A1
miR-1913 (and other miRNAs w/seed CUGCCCC)	mature microRNA		1,518	1,15E-02	A4GALT,ABCA1,ABTB2,ARFRP1,BSCL2,BTBD9,C1QTNF1,CD34,COL6A1,CUBN,DRAM1,EFNA3,FBLN1,FOXO1,GADD45B,GFOD1,GFRA2,HLA-E,IFRD2,IGSF10,IL17RA,INO80,KLF6,KLHL21,LAT2,LGALS9,LGI2,LIF,LOXL2,LRPAP1,LYNX1,MAN2B1,MRGPRF,MXD4,PIK3R1,PLAT,PPAP2B,RAB11FIP1,RETSAT,SAA2,SH3PXD2B,SLC16A2,SLC1A4,SLC25A44,SMAD7,SMCR8,SNX8,SPRY4,SYDE1,SYNPO,SYT11,THRA,TM7SF3,TMEM53,TWIST2,VDR,WBP1
miR-4529-3p (miRNAs w/seed UUGGACU)	mature microRNA		1,883	1,15E-02	AGAP1,ALDH18A1,ANTXR1,BBS2,CA12,EPHA3,FBLN1,FBN1,FBXO36,FOXO1,LMTK2,MME,PDZRN3,PSMB8,RERG,STK40,STOM,SVEP1
FBXW7	transcription regulator			1,15E-02	KLF5,MYC,NFKB2
F10	peptidase			1,15E-02	CTGF,EGR1,TNFAIP3
LCN2	transporter			1,15E-02	CDH1,HMOX1,NOS2
MAP2K5	kinase			1,15E-02	BCAR1,KLF5,Nppb
SCXA/SCXB	other			1,15E-02	COL1A1,POSTN,TIMP3
FSHB	other			1,15E-02	CTGF,INHBB,PLAT
ZBTB17	transcription regulator			1,15E-02	CDKN2B,EGR1,OSMR
isoflurane	chemical drug			1,15E-02	HMOX1,NOS2,SPHK1
everolimus	chemical drug			1,15E-02	ABCA1,CTGF,MYC
parthenolide	chemical drug			1,15E-02	ANKRD1,HMOX1,NOS2
tosylphenylalanyl chloromethyl ketone	chemical - protease inhibitor			1,15E-02	MYC,NOS2,SMAD7
miR-4723-5p (and other miRNAs w/seed GGGGGAG)	mature microRNA	Activated	2,154	1,16E-02	ABCD1,ABTB2,ADAMTSL4,AGAP3,AJUBA,AKNA,ANTXR1,AVPR1A,C1QTNF1,CCBE1,CD34,CDON,CEBPG,CEP85L,CERCAM,COL1A2,CTNND2,DCLK1,DIO2,DKK3,DNM1,DUSP8,EFNA3,EMILIN1,EPHA2,EPHA3,FAM203A/FAM203B,FAM84B,FBN1,GGCX,GSTM2,HOXC6,HSPB6,IFRD2,IL1RN,IRS2,KLF6,LY6E,LYNX1,MR1,MRGPRF,NME4,NREP,PALM2,PDE6G,PIK3IP1,PPP1R10,PRELP,RERG,SCARA3,SH3PXD2B,SLC7A1,STARD10,STK40,THRA,TMCC1,TMEM119,TNFAIP3,TNN,TRIM33,URB1,VDR,WFS1,ZNF…
miR-3193 (miRNAs w/seed CCUGCGU)	mature microRNA		0,589	1,16E-02	ANXA8L2 (includes others),AQP1,ATXN1,CSRNP1,DOT1L,FAM65B,HEG1,LAT2,LYNX1,MAP1B,NME4,SLC7A5,SYT11,TNN,UPK1B,WBP1
ESR1	ligand-dependent nuclear receptor		-1,109	1,16E-02	AQP1,BMP4,C3,EFEMP1,EGR1,FAS,FBLN1,HOXC6,INHBB,IRS2,MYC,NOS2,SLC7A5,TNFAIP3,WISP2
IL6R	transmembrane receptor	Inhibited	-2,219	1,17E-02	CCK,CXCL6,HP,PENK,SERPINA3
USF2	transcription regulator		-0,152	1,17E-02	ABCA1,HGF,HMOX1,LGALS3BP,MYC
Igm	complex			1,17E-02	EGR1,FAS,MYC,NFKB2,PIM1
NS-398	chemical reagent		0,600	1,17E-02	COL1A2,EGR2,HGF,NOS2,PSMB8,RECK
cerivastatin	chemical drug		0,562	1,17E-02	COL1A1,CTGF,HMOX1,MYC,NOS2,PLAT
miR-3162-5p (miRNAs w/seed UAGGGAG)	mature microRNA	Activated	2,270	1,18E-02	ADAMTSL4,CERCAM,CYBB,DCLK1,DCN,FAM203A/FAM203B,FMOD,GDA,HGF,ITGA1,LRPAP1,MME,PDK2,PYGM,SIAH2,SLC25A35,SLC25A44,SMARCA2,SOD3,SPRY4,TIPARP,TMEM9,VCAN
miR-4764-5p (miRNAs w/seed GGAUGUG)	mature microRNA		0,997	1,20E-02	ABCA1,AGTR2,AKNA,AMIGO2,CA12,CHD7,DKK3,DRAM1,FAM114A1,GAS1,GFOD1,GFRA2,HMOX1,KLHL21,LMTK2,NME4,OGN,PHKA2,PRDM4,PRELP,SLC25A44,TXNDC5,ZBTB2
miR-4731-5p (miRNAs w/seed GCUGGGG)	mature microRNA		0,862	1,21E-02	AGAP1,AKNA,ARC,BCAR1,C1QTNF1,CCDC86,CERCAM,CTRL,DHRS3,FBLN1,FGD3,FMOD,FOXO1,GADD45B,GDNF,GPR84,GPX3,HLA-E,HOXC6,IL17RA,IL1R1,INHBB,ITGA11,KIAA1199,KIFAP3,LANCL1,LIF,LRRC15,LY6E,METTL2A,MEX3B,MFAP2,MXD4,NME4,NOS2,P4HA3,PDE6G,PDGFRL,PDK2,PENK,PPAN,PPP1R10,PRELP,PYGM,RAD54L2,SDC1,SELM,SFRP2,SLC25A44,SLC7A1,SMAD7,SPRY4,STK40,TAP2,THRA,TIMP3,TM7SF3,TMEM9,TNFAIP3,URB1,WISP2,ZNF335
miR-125a-3p (miRNAs w/seed CAGGUGA)	mature microRNA		0,806	1,22E-02	ADD3,AQP1,CCBE1,CHD7,COL6A1,CPED1,CTGF,CUBN,DRAM1,DUSP8,FGF7,GFOD1,HERPUD1,HPSE,IL1R1,IL33,INO80,KLF6,LGALS3BP,LRPAP1,MAP1B,PALM2,PRDM4,PRG4,RAB4B,SLC16A2,SMARCA2,TGFBRAP1,TM7SF3,TNN,TNRC6C,TRIO,UBE2L6,URB1
miR-4453 (and other miRNAs w/seed AGCUUGG)	mature microRNA		0,656	1,24E-02	ALDH1L2,ARHGEF11,CA12,CDH1,GFRA2,HDAC4,LANCL1,NOV,PAPPA,PIM1,PMEPA1,PRELP,RAD54L2,ROBO1,SEMA7A,SLC5A7,TAP1,THRA,TIPARP,TNN,USP31
NRAS	enzyme		1,067	1,24E-02	CDKN2B,COL1A2,CYBB,EGR1,ETS1,SESN3
FGF19	growth factor			1,24E-02	EGR1,IL1RN,MME,RGS16,SAA2,Scd2
amphetamine	chemical drug			1,24E-02	BMP4,CYP2F1,EGR1,JUNB,MAOB,TNFAIP3
MAPK3	kinase		1,387	1,25E-02	BMP4,CDKN2B,EGR1,JUNB,MYC
IL22	cytokine		-1,400	1,25E-02	HMOX1,HP,MYC,NOS2,SERPINA3
nicotine	chemical drug		1,387	1,26E-02	CTGF,DNM1,EGR1,JUNB,MUC4,NOS2,PENK,PLAT,POSTN
isobutylmethylxanthine	chemical toxicant		-0,728	1,26E-02	DHRS3,EGR1,JUNB,MYC,NOS2,PLAT,Scd2,TIMP3
IKZF1	transcription regulator		0,174	1,26E-02	AJUBA,AQP1,C1QTNF1,DNM1,MYC,SELM,TMEM119
miR-378g (miRNAs w/seed CUGGGCU)	mature microRNA		1,411	1,26E-02	ADAMTS2,AMIGO2,BTBD9,CCDC3,CCDC80,CCDC86,CD302,CD34,CDH1,CDH3,CSRNP1,CTSF,CUBN,DCLK1,FAM65B,FBLN1,FBLN5,FGD3,FMOD,GM2A,IER2,IL17RA,IL1R1,KPNA4,NME4,PALM2,PAM,PDE6G,PMEPA1,POU3F1,RCN3,RETSAT,RGS16,SCARA3,SDC1,SFRP1,SH3PXD2B,SLC25A44,SLC7A2,SLC7A5,ST5,STK40,TMCC3,TPST1
eflornithine	chemical drug	Inhibited	-2,000	1,27E-02	C3,CDH1,CDKN2B,LGALS3BP
corticosteroid	chemical drug			1,27E-02	AQP1,IL1RN,NOS2,POSTN
tetrachlorodibenzodioxin	chemical toxicant		0,853	1,28E-02	AHR,BMP4,CCK,CHD7,COL6A1,FAS,HDAC4,HMOX1,MYC,NOS2,PCP4L1,PTGFR,SAA2,SDC1,STEAP4,TIPARP
miR-3152-5p (miRNAs w/seed UUGCCUC)	mature microRNA		1,568	1,29E-02	ABCA1,AJUBA,AKAP12,ANKRD44,ANTXR1,ATP2B4,C1QTNF1,CEP85L,CHKA,FAM114A1,IL1R1,ISM1,KCNJ15,KCNJ2,MMP19,OLFML2B,PCP4L1,RAB11FIP1,RAD54L2,SLC16A1,SLC16A2,SLC7A1,SMARCA2,TAP2,USP31
zinc	chemical drug		-0,243	1,32E-02	CCK,COL1A1,FAS,HMOX1,LIPA,NGF
resveratrol	chemical drug		1,554	1,32E-02	CYBB,EGR1,FAS,FOXO1,HMOX1,ITGA1,MYC,NOS2,PPP1R15A,SPHK1,VDR
GJA1	transporter			1,32E-02	FOXO1,NOS2,NOV
FABP4	transporter			1,32E-02	ABCA1,CCK,NOS2
EPOR	transmembrane receptor			1,32E-02	JUNB,MYC,PIM1
LRP5	transmembrane receptor			1,32E-02	AHR,IRS2,NKD2
choline	chemical - endogenous mammalian			1,32E-02	HMOX1,SLC44A1,SLC5A7
miR-3083-5p (and other miRNAs w/seed GGCUGGG)	mature microRNA		0,452	1,33E-02	ABCD1,ADAMTS2,AJUBA,AKNA,ANTXR1,ANXA8L2 (includes others),ARFRP1,ATXN1,BTBD9,CCDC3,CD248,CD302,CHAC1,CP,CSRNP1,DUSP8,ECH1,FAM110C,FAM114A1,FAM203A/FAM203B,FGD3,GDNF,GGCX,GPR84,HGF,HSPB6,IL17RA,IL1R1,IL1RN,INHBB,KCNJ15,KLF6,KLHL21,LAMA4,LGALS9,LIF,LY6E,LYNX1,MED26,METTL2A,MRGPRF,MXD4,NOS2,OSMR,P4HA2,P4HA3,PDE6G,PDK2,PPAN,PRELP,PTCHD4,RCN3,RRAD,SEMA7A,SLC1A4,SLC5A5,SLC7A5,SPHK1,STC1,STK40,SYDE1,SYN…
Lh	complex		-0,692	1,34E-02	AKAP12,DHRS3,INHBB,MMP19,NPC2,P4HA2,PHKA2,PLAT,RASAL2,RGS16,THBS2,TNFAIP3
HIC1	transcription regulator		-0,625	1,34E-02	AMIGO2,CA12,EPHA2,LIF,NOV
TAZ	enzyme			1,34E-02	ANKRD1,AOX1,CTGF,ENPP2,LUM
miR-671-5p (miRNAs w/seed GGAAGCC)	mature microRNA		1,699	1,36E-02	ABTB2,C16orf72,CCDC86,CD34,CDH3,DPT,FBXO36,GPM6B,GSTM5,HEG1,HMOX1,HSPB6,HYAL1,IL33,KLF6,KLHL21,LGALS3BP,LGALS9,LOXL2,LRPAP1,MME,MYBBP1A,NDUFAF3,PIK3IP1,PPP1R10,RERG,SERPINE2,SH3PXD2B,SLC16A2,SLC25A44,SLC7A1,TIPARP,TRIM33,USP36,XDH
resiquimod	chemical drug		0,728	1,36E-02	FAS,GM2A,GPR84,HERPUD1,IL33,IRF7,LIF,NOS2,PLAT
miR-877-5p (and other miRNAs w/seed UAGAGGA)	mature microRNA		1,534	1,37E-02	ANTXR1,CCBE1,CD302,COL6A3,FAM65B,HSPB6,IRS2,KCNJ15,NME4,OLFML3,PALM2,PRDM4,PTCHD4,SYNPO,TMCC1,VNN1,VWA5A,WISP2,XDH,ZNF202
ATF1	transcription regulator			1,38E-02	CCK,EGR1,HMOX1,NOS2
arachidonic acid	chemical - endogenous mammalian		-0,059	1,39E-02	ABCA1,COL1A2,EGR1,FAS,HMOX1,PENK
GLI2	transcription regulator		-1,067	1,39E-02	BMP4,CXCL6,JUNB,MYC,SFRP1,VDR
NOTCH1	transcription regulator	Activated	2,114	1,41E-02	ANKRD1,CD82,CDH1,COL1A1,COL1A2,CTGF,HEY2,MYC,NOS2
miR-33-5p (and other miRNAs w/seed UGCAUUG)	mature microRNA		0,152	1,42E-02	ABCA1,AKAP12,ANKRD44,CCBE1,CD302,CPED1,DCLK1,EEA1,ETS1,GAS1,GDNF,IRS2,KPNA4,MME,MTHFD2,PIM1,POSTN,RECK,RERG,SEMA7A,SIRT6,SLC16A1,SMAD7,SYT11,TNRC6C,VCAN
8,9-epoxyeicosatrienoic acid	chemical - endogenous mammalian			1,46E-02	CD82,PLAT
desoxycorticosterone	chemical - endogenous mammalian			1,46E-02	CTGF,CYBB
dasatinib	chemical drug			1,46E-02	COL1A1,COL1A2
c-Src	group			1,46E-02	CHKA,HMOX1
Ck2	complex			1,46E-02	CYBB,MYC
Cyclin A	group			1,46E-02	CD34,MYC
oleanolic acid	chemical - endogenous non-mammalian			1,46E-02	HMOX1,NOS2
LTBP4	growth factor			1,46E-02	BMP4,MYC
N-propyl bromide	chemical reagent			1,46E-02	HMOX1,NOS2
EIF4G2	translation regulator			1,46E-02	PLAT,SERPINE2
MIA	other			1,46E-02	CDH1,PLAT
FGF3	growth factor			1,46E-02	CDH1,PLAT
CTNND1	other			1,46E-02	CDH1,CDH3
CSNK2A1	kinase			1,46E-02	AHR,CDH1
ITGA4	other			1,46E-02	IL1RN,TNFAIP3
BCAR1	other			1,46E-02	CDKN2B,EGR1
ATP7A	transporter			1,46E-02	CCK,PAM
MAML1	transcription regulator			1,46E-02	EGR1,HEY2
AEBP1	peptidase			1,46E-02	ABCA1,NOS2
aristolochic acid I	chemical toxicant			1,46E-02	HMOX1,NOS2
clomipramine	chemical drug			1,46E-02	CCK,SERPINA3
clonazepam	chemical drug			1,46E-02	CCK,EPHX1
irinotecan	chemical drug			1,46E-02	FAS,NOS2
pyrogallol	chemical toxicant			1,46E-02	GPX3,NOS2
gamma-linolenic acid	chemical - endogenous mammalian			1,46E-02	HMOX1,NOS2
cordycepin	chemical drug			1,46E-02	IL1R1,MYC
allopurinol	chemical drug		-0,816	1,47E-02	A3galt2,CP,HMOX1,LXN,MYC,PSMB8
MECP2	transcription regulator			1,47E-02	CDH1,CDKN2B,EGR1,JUNB,Meg3,MYC
miR-4323 (miRNAs w/seed AGCCCCA)	mature microRNA		-0,423	1,49E-02	AJUBA,AMIGO2,ARC,ARFRP1,C7orf53,CCBE1,CHKA,COL3A1,COL6A1,CSRNP1,FBXO36,GFOD1,ITGA11,KCNJ15,LIF,LMTK2,LRPAP1,MAN2B1,PCP4L1,PIK3IP1,PIM1,PTGFR,RAPGEF2,RGS16,SDC1,SERPINA3,SIRT6,SLC1A4,SLC25A44,SNX8,SPRY4,SYDE1,SYNPO,TGFBI,TMCC3,TMEM119,TMEM45A,TRIB3,USP36,VDR,VKORC1,VNN1,ZCCHC24
miR-598-3p (and other miRNAs w/seed ACGUCAU)	mature microRNA		0,240	1,50E-02	ADAMTS2,AMIGO2,FAM110C,GRWD1,HOXC6,OTUD1,SLC7A2,SLC7A5,THBS2,TPST1
dibutyl phthalate	chemical toxicant			1,50E-02	INHBB,JUNB,MYC
MST1	growth factor			1,50E-02	CTGF,FAS,IL1RN
CPE	peptidase			1,50E-02	CCK,PAM,PENK
SUPT16H	transcription regulator			1,50E-02	DUSP5,EGR1,LOXL2
SOX10	transcription regulator			1,50E-02	GDA,PTN,SOD3
amino acids	chemical - endogenous mammalian			1,50E-02	JUNB,SLC7A1,SLC7A2
RUVBL1	transcription regulator	Activated	2,000	1,51E-02	CARS,ETS1,GADD45B,SESN2
SNAI2	transcription regulator		0,905	1,51E-02	CDH1,EGR2,TWIST2,VDR
KLF15	transcription regulator		-1,990	1,51E-02	ACADVL,CTGF,Nppb,SYNPO
CSF1	cytokine		1,907	1,52E-02	CXCL6,DUSP5,EGR1,FAS,IRF7,JUNB,MYC,NFKB2,SFRP1
miR-3714 (miRNAs w/seed AAGGCAG)	mature microRNA		1,975	1,53E-02	ADAMTSL4,ARL5B,CCDC3,CCDC80,COL12A1,EEA1,FAM114A1,GAS1,GSTM2,GSTM5,KCNJ2,KLF5,LIF,LRRC15,NOS2,PALM2,PAPPA,PHKA2,PRDM4,PRELP,PXMP4,RAPGEF2,SDAD1,SELM,SH3PXD2B,SLC7A5,STOM,TLL1,TMCC1,TMCC3,TXNDC5,ZCCHC24
miR-3690 (miRNAs w/seed CCUGGAC)	mature microRNA	Activated	2,135	1,54E-02	AGAP1,AJUBA,AVPR1A,CCDC3,CCDC80,CD302,CERCAM,CTSF,DCN,FMOD,GPM6B,ITGA11,LIF,LMTK2,LYNX1,PAM,RGS16,SH3PXD2B,SLC1A4,SLC25A35,SPON2,SYNPO,TAP2,TGFBI,TGFBRAP1,TMEM119,TNRC6C,ZCCHC24
TAC1	other		-1,400	1,55E-02	HMOX1,IL1RN,MME,NGF,NOS2,PLAT
Tnf (family)	group		-0,761	1,56E-02	ENPP2,GDNF,IL1R1,IL33,LIF,NOS2,SAA2,TNFAIP3
miR-135a-5p (and other miRNAs w/seed AUGGCUU)	mature microRNA		1,389	1,56E-02	ABCA1,ARC,ATP2B4,CA12,CEP85L,CERCAM,CHD7,DUSP5,DUSP8,EDNRA,EPHA3,FAM84B,FIGF,FOXO1,GM2A,HCN1,HDAC4,IL1R1,IRS2,ITGA1,LANCL1,LMTK2,NSG1,PCP4L1,PRELP,RASAL2,RECK,SAA2,SLC1A4,SLC5A7,THBS2,TMEM26,TMEM9,UBE2L6,USP31,VCAN,ZCCHC24,ZNF655
miR-92a-3p (and other miRNAs w/seed AUUGCAC)	mature microRNA		0,204	1,60E-02	ABI3BP,AGAP1,ANKRD44,ATP2B4,ATXN1,C16orf72,CHKA,COL1A2,DKK3,DPYD,DUSP5,EGR2,FAM110C,FBN1,FBN2,GFPT2,HEG1,IRS2,KLF6,LEPREL2,MAP1B,MTHFD2,NSG1,PALM2,PI15,PMEPA1,PPAP2B,PTGFR,RASAL2,RECK,ROBO1,SESN3,SLC5A7,SMAD7,STEAP4,TMCC1,TMCC3,TRIM33,TRIO
R5020	chemical reagent			1,64E-02	DUSP5,INHBB,IRS2,LGALS3BP,MYC
PITX2	transcription regulator		1,982	1,64E-02	EGR1,FOXO1,MYC,TRIO
MYD88	other		-0,848	1,65E-02	CXCL6,EGR1,HMOX1,HP,IRF7,MYC,NFKB2,NOS2,SAA2,SLC7A2,TNFAIP3
miR-582-3p (miRNAs w/seed AACUGGU)	mature microRNA		1,678	1,69E-02	ANTXR1,ARFRP1,CEBPG,CP,CTNND2,CYBB,DRAM1,FBN2,GAS1,GPM6B,KPNA4,MME,NREP,PRDM4,PRG4,SESN2,SLC16A1,SLC16A9,STC1,THBS2,TMCC1
miR-4523 (miRNAs w/seed ACCGAGA)	mature microRNA		1,473	1,70E-02	DMPK,EDNRA,EEA1,FAM65B,GFRA2,HEY2,PALM2,PPAP2B,PTGFR,SVEP1,TRIB3,TWIST2
ZEB2	transcription regulator			1,70E-02	CDH1,CDKN2B,SFRP1
ITGA1	other			1,70E-02	COL10A1,DCN,NOS2
ARRB2	other			1,70E-02	EGR1,JUNB,MYC
CSF1R	kinase			1,70E-02	JUNB,MYC,NOS2
rimonabant	chemical drug			1,70E-02	IL1RN,NGF,NOS2
exenatide	biologic drug			1,70E-02	ABCA1,CTGF,IRS2
miR-542-3p (miRNAs w/seed GUGACAG)	mature microRNA		1,946	1,72E-02	AHR,AJUBA,ARL5B,CD302,CDON,ETS1,FBLN5,FBN1,FGF7,FIGF,GDNF,HYAL1,IL33,ITIH2,LANCL1,LIPA,MAP1B,PHKA2,PIM1,POU3F1,PYGM,ROBO1,SCARA3,SLC16A2,SLC39A10,SMPDL3B,STC1,VWA5A,XDH
gentamicin C	chemical drug		-0,447	1,75E-02	A3galt2,CP,LXN,MYC,PSMB8
lomustine	chemical drug		-0,447	1,75E-02	A3galt2,CP,LXN,MYC,PSMB8
calphostin C	chemical - kinase inhibitor		-1,067	1,75E-02	ETS1,MAOB,MYC,NGF,NOS2
CD44	enzyme			1,75E-02	CDH1,COL1A1,EMILIN1,FAS,MYBBP1A,PMEPA1,PPAP2B
INHBA	growth factor	Activated	2,089	1,76E-02	ANKRD1,CDH1,CDKN2B,CHD7,CTGF,INHBB,JUNB,RGS16,SMAD7
miR-133a-3p (and other miRNAs w/seed UUGGUCC)	mature microRNA		1,575	1,76E-02	ANKRD44,AOX1,AQP1,BICC1,BTBD9,CDH3,CEP85L,COL1A1,COL6A3,CSRNP1,CTGF,CTH,DOT1L,DUSP5,ENPP5,FBN1,FBN2,FGF7,GDNF,GPR84,KPNA4,LGI2,LRRC7,NID2,NME4,RERG,SH3PXD2B,SLC7A2,SPRY4,STOM,STXBP6,TXNDC5,VKORC1,VNN1,VWA5A
miR-4711-3p (miRNAs w/seed GUGUCUU)	mature microRNA		0,964	1,78E-02	ARID5A,C7orf53,COL10A1,CP,CTNND2,DOT1L,EMILIN1,ENPP5,EPHA3,FBLN1,FGF7,HEY2,IL1R1,NOV,PAPPA,PRELP,TAP2,TIPARP,TNFAIP3
AVP	other		1,284	1,78E-02	EGR1,NGF,NOS2,Nppb
FOXO4	transcription regulator		0,124	1,78E-02	CDKN2B,CTGF,GADD45B,Scd2
phenacetin	chemical drug		0,000	1,78E-02	A3galt2,CP,MYC,PSMB8
RB1	transcription regulator		-0,911	1,79E-02	CDH1,CITED2,CTGF,DIO2,EDNRA,EGR1,FAS,KPNA4,MYC,NFKB2,PMEPA1,ZNF655
TGM2	enzyme		-0,194	1,80E-02	C3,CSRNP1,GM2A,LGALS9,LY6E,NPC2,PIM1,SEMA7A,SLC16A1,SLC7A2,TAP1
miR-4718 (miRNAs w/seed GCUGUAC)	mature microRNA		1,065	1,81E-02	AJUBA,AMIGO2,ARL5B,CCDC3,CCDC80,CTNND2,DENND4A,DRAM1,EDNRA,EPHA3,HPSE,IL1R1,IL7,LGI2,PI15,PXMP4,RASGRF2,TBC1D9,TMEM119,TRIB3
beraprost	chemical drug			1,85E-02	COL1A1,COL3A1
PP2A	complex			1,85E-02	ARC,PIM1
NPC1L1	transporter			1,85E-02	ABCA1,FOXO1
liquiritigenin	chemical - endogenous non-mammalian			1,85E-02	EPHX1,HMOX1
AURKA	kinase			1,85E-02	CDH1,MYC
OSMR	transmembrane receptor			1,85E-02	LBP,OSMR
KIF3A	enzyme			1,85E-02	COL10A1,MYC
GNA13	enzyme			1,85E-02	EGR1,NOS2
PON1	phosphatase			1,85E-02	ABCA1,HMOX1
KCNJ11	ion channel			1,85E-02	ACADVL,FOXO1
EIF4EBP2	other			1,85E-02	CEBPG,IRF7
RFX2	transcription regulator			1,85E-02	COL1A2,MYC
ferric ammonium citrate	chemical drug			1,85E-02	HMOX1,MYC
isoliquiritigenin	chemical - endogenous non-mammalian			1,85E-02	CTGF,NOS2
L-N6-(1-iminoethyl)-lysine	chemical reagent			1,85E-02	HMOX1,NOS2
miR-3616-3p (miRNAs w/seed GAGGGCA)	mature microRNA	Activated	3,586	1,85E-02	ABCA1,ADD3,ALDH1L2,ANXA8L2 (includes others),ARHGEF11,C1QTNF1,CD82,CERCAM,CSNK1E,CSRNP1,CYP2F1,DCN,FAM203A/FAM203B,GFRA2,GGCX,GPX3,GSTM5,HDAC4,HOXC6,IL1R1,IRS2,KLHL21,LBP,LOXL2,LRRC15,LY6E,MAOB,MXD4,PM20D1,PPAP2B,PXMP4,ROBO1,SLC5A7,STK40,SYNPO,SYT11,THRA,TMEM26,TNN,VWA5A
miR-344d-3p (and other miRNAs w/seed AUAUAAC)	mature microRNA		-0,837	1,88E-02	ANKRD44,AUH,CDON,CHD7,DCLK1,DIO2,DUSP8,ETS1,FAM65B,FGF7,KLF5,KLF6,LMTK2,LRRC7,MEX3B,PAPPA,PIK3IP1,PMEPA1,PPAP2B,PRDM4,RAPGEF2,RASAL2,RECK,SMAD7,TNRC6C,UPK1B,YIPF2
IL12 (complex)	complex		-0,316	1,89E-02	CDH1,CXCL6,FAS,GADD45B,GADD45G,Ly6a (includes others),MYC,NOS2,PIM1,RRAD
HDAC1	transcription regulator		0,277	1,90E-02	AKAP12,CDH1,COL1A2,MUC4,MYC,NOS2,RECK,SFRP1
Stat3-Stat3	complex			1,91E-02	LBP,MYC,SERPINA3
mir-29	microRNA			1,91E-02	COL1A1,ITGA11,PIK3R1
PRLR	transmembrane receptor			1,91E-02	MYC,PIM1,VDR
TRPV4	ion channel			1,91E-02	CXCL6,FAS,SAA2
STUB1	enzyme			1,91E-02	ATXN1,FOXO1,JUNB
miR-325-5p (and other miRNAs w/seed CUAGUAG)	mature microRNA		0,913	1,91E-02	ABCA1,ARL5B,CASP12,DCN,EPHA3,KIFAP3,LUM,MME,RASAL2,TMCC1,TRIM33
miR-4257 (miRNAs w/seed CAGAGGU)	mature microRNA		-1,113	1,91E-02	ADD3,AHR,AKAP12,ALDH1L2,ARL5B,CSNK1E,DKK3,EEA1,FAS,HEY2,HLA-E,NID2,NOP2,PI15,PIK3IP1,PPP1R10,PRELP,RGS16,SLC16A1,SLC16A9,STK40,TLL1,TMCC3,TNRC6C,TRIB3,TRIO,ZNF655
miR-4446-3p (miRNAs w/seed AGGGCUG)	mature microRNA		1,572	1,92E-02	AGTR2,ALDH1L2,ANKRD1,CA12,CD34,COL6A1,CPED1,DIO2,DUSP8,FAM203A/FAM203B,GPR84,HGF,HMOX1,HYAL1,IFITM2,IL17RA,KIAA1199,KNG1,LAT,LYNX1,MME,MMP19,PTCHD4,RSPO2,SEMA7A,SLC25A44,SMCR8,STK40,SYNPO,TM6SF2,TMEM119,TMEM26,TMEM50A,TPST1,VDR,WBP1,ZCCHC24,ZNF202
EBI3	cytokine		1,067	1,93E-02	GADD45G,MYC,PIM1,TAP1
GPX1	enzyme		0,849	1,93E-02	CTGF,CYBB,FAS,GPX3
C/ebp	group		-1,982	1,93E-02	DIO2,HGF,NOS2,SAA2
miR-1299 (miRNAs w/seed UCUGGAA)	mature microRNA	Activated	2,074	1,94E-02	ADD3,AGTR2,APOA1BP,C1QTNF1,CCDC80,CD34,CDH1,CDH3,EFEMP1,ETS1,FAM65B,GPM6B,HEG1,IRF7,ITGA11,LANCL1,MAP1B,MTHFD2,MXD4,NUP210L,PALM2,PMEPA1,SAA2,STC1,TBC1D9,TM6SF2,TMEM45A
pioglitazone	chemical drug		-0,160	1,97E-02	ABCA1,CTGF,EGR1,HMOX1,IL1RN,IRS2,NOS2,PC
Collagen type I	complex			1,97E-02	CDH1,COL1A1,ITGA1,MYC,RECK
atorvastatin	chemical drug		-0,694	2,00E-02	ABCA1,COL1A1,HMOX1,NOS2,PLAT,POSTN,SOD3
CAV1	other			2,00E-02	EGR1,HGF,HMOX1,NOS2,PDK2,SLC5A5,SLC7A2
miR-762 (and other miRNAs w/seed GGGCUGG)	mature microRNA		1,618	2,02E-02	ADAMTS2,AGTR2,AKNA,ARC,AXIN1,BTBD9,CA12,CERS4,CHAC1,COL1A1,CSRNP1,DNM1,DUSP5,DUSP8,EFNA3,FAM203A/FAM203B,FAM65B,FGD3,HLA-E,HMOX1,HOXC6,HP,HSPB6,HYAL1,IL1R1,KIFAP3,KLF6,KLHL21,LAT,LGI2,LMTK2,LOXL2,LRPAP1,LY6E,LYNX1,MME,MR1,MXD4,NME4,P4HA2,PALM2,PDE6G,PDK2,PDZRN3,PPAN,PTCHD4,PYGM,RCN3,SDC1,SEMA7A,SH3PXD2B,SLC25A44,SLC43A2,SLC5A5,SLC7A1,SNX8,ST5,STK40,SYNPO,TAP2,TIMP3,TMCC3,TMEM119,TMEM9,VDR,ZBTB2,Z…
miR-4645-5p (and other miRNAs w/seed CCAGGCA)	mature microRNA	Activated	2,143	2,03E-02	AQP1,BTBD9,CCBE1,CHAC1,CHKA,CSNK1E,CSRNP1,DCLK1,DNM1,EPHX3,FAM84B,FBLN5,GM2A,GSTM2,HEG1,IL17RA,KCNJ2,LEPREL2,LIF,LRPAP1,LY6E,MME,MMP19,MXD4,PAM,PRDM4,PTK7,PUSL1,RAPGEF2,RRP12,SDC1,SERPING1,SH3PXD2B,SLC16A1,SMARCA2,SPRY4,STC1,TAP2,THRA,TM7SF3,TMEM176A,TMEM50A,VWA5A,WISP2,YIPF2,ZNF202
RORA	ligand-dependent nuclear receptor			2,03E-02	ABCA1,CCRN4L,CYP2F1,CYP39A1,GADD45B,GSTM2,Gstt3,SAA2,Scd2
miR-1273g-5p (miRNAs w/seed GUGGUUG)	mature microRNA	Activated	3,073	2,04E-02	AMIGO2,CCBE1,CCDC3,CCK,COL12A1,EFEMP1,FBN1,FBXO36,GPX3,GSTM2,ITGA1,PAPPA,PIK3R1,PPAP2B,PROS1,ROBO1,SLC5A7,THBS3,TRIO
SHH	peptidase		0,651	2,05E-02	BCAR1,BMP4,COL10A1,GDNF,MYBBP1A,PLAT,SFRP1,SFRP2
RORC	ligand-dependent nuclear receptor			2,05E-02	CCRN4L,CYP2F1,CYP39A1,GADD45B,GSTM2,Gstt3,Scd2,SLC7A2
TNFSF13B	cytokine		1,117	2,08E-02	CXCL6,DUSP5,MYC,NFKB2
herbimycin	chemical - kinase inhibitor		-1,067	2,08E-02	CDH1,CTGF,JUNB,NOS2
IL11	cytokine			2,08E-02	JUNB,LBP,SERPINA3,SPHK1
IGF1R	transmembrane receptor		-0,387	2,08E-02	ANKRD1,CDH1,COL1A1,COL3A1,IRS2,MYC,PLAT,Scd2,TGFBI,TIMP3
KITLG	growth factor		0,476	2,09E-02	CDKN2B,CTGF,EGR1,GAS6,HMOX1,IFI27L2,IL1RN,LY6E,MME,PIK3IP1,PIM1
triamterene	chemical drug		-0,391	2,10E-02	A3galt2,CP,LXN,MYC,PSMB8
GW501516	chemical drug			2,11E-02	ABCA1,COL6A1,CXCL6,ECH1,PLAT,VNN1
miR-204-3p (and other miRNAs w/seed CUGGGAA)	mature microRNA	Activated	3,174	2,12E-02	A4GALT,AGAP1,AOX1,AVPR1A,CDH3,COL6A3,DPYD,ECH1,EPHA3,ETS1,FAM84B,FBXO36,FIGF,FRMD5,ITGA1,LANCL1,LAT2,LGALS9,LIPA,OTUD1,P4HA3,PLAT,RGS16,RSPO2,RSPO3,SLC16A2,STEAP4,STOM,SYNPO,TIMP3,TNFAIP3,TXNDC5,VDR
HISTONE	group			2,13E-02	AHR,DKK3,MUC4
ZEB1	transcription regulator			2,13E-02	CDH1,CDKN2B,XDH
TSC1	other			2,13E-02	FOXO1,HMOX1,IRS2
ICMT	enzyme			2,13E-02	TGFBI,THBS2,WISP2
KN 93	chemical - kinase inhibitor			2,13E-02	CCK,ETS1,Nppb
miR-329 (and other miRNAs w/seed ACACACC)	mature microRNA		1,059	2,15E-02	AGAP3,AJUBA,ANKRD44,ATXN1,CD82,CEBPG,CEP85L,CHD7,FBN1,INHBB,ITGA1,KPNA4,NDUFAF3,NSG1,PAM,PAPPA,PI15,PIK3R1,PION,PMEPA1,SIAH2,SLC39A10,SLC44A1,SLC7A2,STXBP6,TBC1D9,TGFBI,THRA,TRIM33,USP36,ZCCHC24,ZNF655
PKD1	ion channel		-1,667	2,17E-02	EMILIN1,ENPP5,FOXO1,IER2,ITIH2,KNG1,PPRC1,SLC2A9,ST5
BMP4	growth factor			2,18E-02	BMP4,CDH1,JUNB,MYC,NOS2,POSTN,SMAD7
PGR	ligand-dependent nuclear receptor		-0,468	2,21E-02	GAS6,IL1R1,IRS2,KLF5,MYC,POSTN,SMPDL3B,VCAN
miR-4767 (miRNAs w/seed GCGGGCG)	mature microRNA		-0,013	2,22E-02	A4GALT,AKNA,ARC,CPSF4,DMPK,DOT1L,DUSP8,EMILIN1,ETS1,HDAC4,HSPB6,IER2,INHBB,LYNX1,PLD4,POU3F1,RCN3,SCARA3,SLC43A2,SMTN,TNN,YIPF2
melatonin	chemical - endogenous mammalian		1,005	2,22E-02	CXCL6,FAS,HMOX1,JUNB,NOS2,PLAT
miR-1179 (miRNAs w/seed AGCAUUC)	mature microRNA		1,628	2,22E-02	ADD3,ANKRD44,BBS2,C16orf72,DRAM1,FAM110C,GDA,IL7,ITGA1,KIFAP3,KLF5,KLF6,KPNA4,LRRC17,RERG,SDAD1,SLC44A1,SYT11
FGFR1	kinase			2,22E-02	BMP4,COL1A1,FGF7,HGF,MYC
miR-646 (miRNAs w/seed AGCAGCU)	mature microRNA		1,531	2,24E-02	ABCA1,ABTB2,AKAP12,ARL5B,ATP2B4,BTBD9,CA12,CCDC80,CTH,DCLK1,GDA,GDPD2,GPM6B,HGF,IL33,IRS2,KCNJ2,NOV,PAM,PAPPA,PIK3IP1,PIK3R1,PPAP2B,PPRC1,RAPGEF2,RTN4,SCARA3,SLC25A44,SLC39A10,TMCC1,TNFAIP3,TNRC6C
GW 4064	chemical toxicant		-0,038	2,24E-02	COL1A1,KNG1,SDC1,TRIB3
ITGA5	other			2,24E-02	ENPP2,GAS1,JUNB,NOS2
SIN3A	transcription regulator			2,24E-02	COL1A2,GADD45B,KLF6,MYC
candesartan	chemical drug			2,24E-02	AGTR2,COL1A2,COL3A1,Nppb
CD40LG	cytokine		0,993	2,26E-02	A4GALT,AHR,AUH,CTGF,DUSP5,EGR1,FAS,JUNB,MYC,NFKB2,NOS2,PIM1,PSMB8,TAP1,TAP2,TNFAIP3
Igkv1-117	other			2,27E-02	JUNB,MYC
FZD8	G-protein coupled receptor			2,27E-02	BMP4,CTGF
DYRK1B	kinase			2,27E-02	CP,SOD3
CHRM3	G-protein coupled receptor			2,27E-02	EGR1,HMOX1
STK4	kinase			2,27E-02	FAS,FOXO1
ADAM12	peptidase			2,27E-02	IL33,JUNB
KDM5A	transcription regulator			2,27E-02	COL1A2,HMOX1
HOXC9	other			2,27E-02	BMP4,TIMP3
LDB1	transcription regulator			2,27E-02	SFRP1,SFRP2
ACVR1B	kinase			2,27E-02	HP,SMAD7
AFP	transporter			2,27E-02	EGR1,EGR2
GBX2	transcription regulator			2,27E-02	EGR2,ENPP2
candesartan cilexetil	chemical drug			2,27E-02	HGF,SOD3
tolbutamide	chemical drug			2,27E-02	AGTR2,EGR1
zinc sulfate	chemical drug			2,27E-02	C3,HMOX1
mastoparan	chemical toxicant			2,27E-02	ABCA1,NOS2
tridecanoic acid	chemical - endogenous mammalian			2,27E-02	CCK,DUSP5
Fe2+	chemical - endogenous mammalian			2,27E-02	HMOX1,TF
Cd2+	chemical toxicant			2,27E-02	HMOX1,MYC
SREBF1	transcription regulator		-1,941	2,32E-02	ABCA1,FAS,GPX3,Gstt3,HMOX1,IRS2,NOS2,Scd2,TF
RBL2	other		-1,982	2,33E-02	CHKA,FAS,MYC,NOP2,PIM1,SFRP1
miR-4776-3p (miRNAs w/seed UUGCCAU)	mature microRNA		1,229	2,33E-02	ADAMTS2,BICC1,CITED2,CP,DRAM1,FBXO36,GFOD1,GGCX,IL1R1,IL33,KPNA4,LGI2,LRRC15,LRRC7,MEX3B,PMEPA1,PRG4,PTCHD4,SDC1,SLC16A2,ST5,TIMP3,TRIM33,ZBTB2
fulvestrant	chemical drug		-1,860	2,34E-02	BMP4,C3,CCDC80,CDH1,EGR1,INHBB,MYC,NOS2,SIAH2,STC1,WISP2
NPR1	enzyme			2,37E-02	COL1A1,COL3A1,Nppb
CYBB	enzyme			2,37E-02	COL3A1,CTGF,CYBB
miR-3691-3p (miRNAs w/seed CCAAGUC)	mature microRNA		0,693	2,37E-02	AXIN1,CTNND2,DCLK1,EEA1,ETS1,FOXO1,GADD45B,GDA,LANCL1,LOXL2,NID2,POSTN,PRDM4,PTK7,RETSAT,RRP12,SLC7A5,SQRDL,TIMP3,TMEM26,TNFAIP3,VWA5A
miR-1286 (miRNAs w/seed GCAGGAC)	mature microRNA		0,739	2,38E-02	AKNA,ANTXR1,ATXN1,BCAR1,CD34,CDH3,CDKN2B,CHD7,CHKA,COL10A1,CTNND2,CYBB,DNM1,DPT,GGCX,IFITM2,LRRC7,LYNX1,MAP1B,PDE6G,PDK2,RAB11FIP1,RGS16,SLC25A44,SLC39A10,SMPDL3B,SYNPO,THRA,TLL1,TMEM119
guanosine	chemical - endogenous mammalian			2,40E-02	HMOX1
D-cysteine	chemical - endogenous non-mammalian			2,40E-02	NOS2
deflazacort	chemical drug			2,40E-02	EDNRA
Ggt	group			2,40E-02	SLC7A5
C4BP	complex			2,40E-02	C3
Cofilin	group			2,40E-02	MYC
Ryr	group			2,40E-02	KCNJ2
PKAr	group			2,40E-02	CCK
Ahr-aryl hydrocarbon-RelA	complex			2,40E-02	MYC
DNAJ	group			2,40E-02	ENPP2
SERPINF	group			2,40E-02	NGF
cytochrome-c oxidase	complex			2,40E-02	AQP1
Smarcc2	transcription regulator			2,40E-02	NPC2
RPL21	other			2,40E-02	MYC
Bmpr1	group			2,40E-02	NGF
NEUROD4	other			2,40E-02	HEY2
CYP2R1	enzyme			2,40E-02	VDR
FMOD	other			2,40E-02	LUM
CMTM8	cytokine			2,40E-02	CDH1
KLF8	other			2,40E-02	CDH1
AIPL1	other			2,40E-02	PDE6G
colestimide	chemical drug			2,40E-02	ABCA1
MARCH6	enzyme			2,40E-02	DIO2
DEPDC1	transcription regulator			2,40E-02	TNFAIP3
LOXL3	enzyme			2,40E-02	CDH1
ESRP2	other			2,40E-02	CDH1
UPK2	other			2,40E-02	UPK1B
ZDHHC7	enzyme			2,40E-02	TF
TCF4-CTNNβ	complex			2,40E-02	MYC
8-prenylkaempferol	chemical - endogenous non-mammalian			2,40E-02	NOS2
CRA 024781	chemical drug			2,40E-02	MUC4
INTERLEUKIN	group			2,40E-02	NOS2
STX12	other			2,40E-02	ABCA1
NDNL2	other			2,40E-02	MYC
PTRF	transcription regulator			2,40E-02	MYC
RBMS1	other			2,40E-02	MYC
PTPN5	phosphatase			2,40E-02	AHR
MKI67	other			2,40E-02	CDH1
ACSL1	enzyme			2,40E-02	ABCA1
MAT2B	enzyme			2,40E-02	HMOX1
ITGA8	other			2,40E-02	GDNF
MED7	transcription regulator			2,40E-02	TNFAIP3
PUF60	other			2,40E-02	MYC
CDC45	other			2,40E-02	MYC
F11R	other			2,40E-02	CDH1
EEF1A1	translation regulator			2,40E-02	MYC
CNBP	transcription regulator			2,40E-02	MYC
STAM	other			2,40E-02	MYC
CHRM2	G-protein coupled receptor			2,40E-02	EGR1
miR-185-3p (miRNAs w/seed GGGGCUG)	mature microRNA			2,40E-02	MYC
IQSEC1	other			2,40E-02	CDH1
NACA	other			2,40E-02	COL1A1
CCL20	cytokine			2,40E-02	POSTN
SNTB1	other			2,40E-02	ABCA1
Acat2/Acat3	enzyme			2,40E-02	ABCA1
ORM1	other			2,40E-02	IL1RN
COL4A2	other			2,40E-02	FAS
AXIN2	other			2,40E-02	BMP4
RDBP	other			2,40E-02	JUNB
CKAP4	other			2,40E-02	CTGF
WWP1	enzyme			2,40E-02	KLF5
OMP	other			2,40E-02	CCK
TCHH	other			2,40E-02	NOS2
ABCC9	ion channel			2,40E-02	XDH
MED26	transcription regulator			2,40E-02	MYC
TSHB	other			2,40E-02	SLC5A5
TGFBI	other			2,40E-02	CDH1
MAT2A	enzyme			2,40E-02	HMOX1
RPS6KA2	kinase			2,40E-02	EGR1
RRAS2	enzyme			2,40E-02	CDH1
CLDN4	transmembrane receptor			2,40E-02	CDH1
FDCSP	other			2,40E-02	CDH1
RNH1	other			2,40E-02	CDH1
CFD	peptidase			2,40E-02	C3
NPNT	other			2,40E-02	GDNF
STARD3	transporter			2,40E-02	ABCA1
ADAM19	peptidase			2,40E-02	EGR2
SECISBP2	translation regulator			2,40E-02	GPX3
SEPHS1	enzyme			2,40E-02	GPX3
INHBE	growth factor			2,40E-02	JUNB
MED21	transcription regulator			2,40E-02	TNFAIP3
CLDN3	transmembrane receptor			2,40E-02	CDH1
ZFP161	other			2,40E-02	MYC
RPS20	other			2,40E-02	MYC
chlorpheniramine	chemical drug			2,40E-02	NOS2
diethylthiocarbamate	chemical reagent			2,40E-02	NOS2
cyclothiazide	chemical drug			2,40E-02	EGR1
SU6657	chemical - kinase inhibitor			2,40E-02	MYC
paraoxon	chemical toxicant			2,40E-02	CASP12
bathophenanthroline	chemical reagent			2,40E-02	CP
foscarnet	chemical drug			2,40E-02	STC1
2,4-dichlorobenzamil	chemical reagent			2,40E-02	CTGF
bisperoxo(picolinato)oxovanadate	chemical reagent			2,40E-02	NOS2
ethyl vanillin	chemical reagent			2,40E-02	NOS2
benznidazole	chemical drug			2,40E-02	NOS2
benzo(a)pyrene-3,6-quinone	chemical toxicant			2,40E-02	HMOX1
dihydroxyphenylethylene glycol	chemical - endogenous mammalian			2,40E-02	MAP1B
sinapinic acid	chemical - endogenous non-mammalian			2,40E-02	NOS2
chlorophyllin	chemical toxicant			2,40E-02	HMOX1
Phe-Pro-Arg-chloromethyl ketone	chemical - protease inhibitor			2,40E-02	HMOX1
(des-Arg10,Leu9)-kallidin	chemical reagent			2,40E-02	CTGF
CE-2072	chemical reagent			2,40E-02	NOS2
ampelopsin	chemical - endogenous non-mammalian			2,40E-02	HMOX1
(S)-norcoclaurine	chemical - endogenous non-mammalian			2,40E-02	NOS2
podophyllotoxin	chemical drug			2,40E-02	CTGF
metaproterenol sulfate	chemical drug			2,40E-02	NOS2
4-hydroxymercuribenzoate	chemical - protease inhibitor			2,40E-02	COL1A1
tyrphostin AG 1288	chemical - kinase inhibitor			2,40E-02	NOS2
acyl-coenzyme A	chemical - endogenous mammalian			2,40E-02	NOS2
N-methyl-4-Ile-cyclosporin	biologic drug			2,40E-02	AVPR1A
idebenone	chemical drug			2,40E-02	NGF
beta-tocopherol	chemical - endogenous mammalian			2,40E-02	CTGF
ZBTB20	other		0,000	2,41E-02	CYP2F1,GAS6,GSTM5,Ldhb
DUSP1	phosphatase			2,41E-02	CYBB,IL1RN,NOS2,SYNPO
salmonella minnesota R595 lipopolysaccharides	chemical - endogenous non-mammalian		0,640	2,44E-02	CXCL6,EGR1,JUNB,NFKB2,SLC7A2,TNFAIP3
miR-766-3p (miRNAs w/seed CUCCAGC)	mature microRNA	Activated	2,096	2,47E-02	ALDH18A1,CD34,CHAC1,COL6A3,CPED1,EDNRA,EFNA3,ETS1,FAM110C,FBLN1,FBXO36,IL7,IRS2,ISM1,KLF6,KNG1,LRPAP1,MME,OTUD1,PIK3IP1,PIK3R1,PRDM4,PXMP4,RAB11FIP1,RGS16,RSPO2,RSPO3,SH3PXD2B,SLC5A7,SMCR8,SNX8,SYNPO,TGFBI,TNN,VNN1,WBP1,ZCCHC24
ESRRA	ligand-dependent nuclear receptor		-1,664	2,47E-02	ACADVL,CHKA,ECH1,LIPA,MAOB,PYGM,Scd2,THRA
miR-3616-5p (and other miRNAs w/seed UGAAGUG)	mature microRNA		1,091	2,47E-02	ABI3BP,C7orf53,DKK3,EFEMP1,EPHA3,FGF7,GDA,GPM6B,HCN1,HEY2,IL1R1,KCNJ2,KIAA1199,NOS2,PKP4,PRG4,PTCHD4,SMAD7,SMCR8
miR-3121-5p (miRNAs w/seed CCUUUGC)	mature microRNA		1,446	2,47E-02	ABTB2,AMIGO2,C16orf72,CD302,CDON,CERCAM,COPZ2,CPED1,ENPP5,ISM1,NID2,PAM,PLCXD2,RERG,SDC1,SLC16A1,STK40,TNRC6C,TRIB3,YIPF2
miR-3165 (miRNAs w/seed GGUGGAU)	mature microRNA		0,827	2,47E-02	AKNA,AOX1,AQP1,BTBD9,COL3A1,CPED1,EDNRA,ETS1,GDNF,IFRD2,KLHL21,OGN,RAB11FIP1,RETSAT,SERPING1,SLC7A1,TMEM50A,VCAN,VDR,WISP2
Il3	cytokine		1,951	2,49E-02	EGR1,FAS,Ly6a (includes others),MYC,PIM1
miR-339-3p (miRNAs w/seed GAGCGCC)	mature microRNA	Activated	3,754	2,50E-02	A4GALT,CACNA1G,COL1A1,DCLK1,DRAM1,LGALS3BP,LOXL2,LRPAP1,LRRC15,NREP,PRELP,RETSAT,SELM,SLC43A2,SOD3
miR-3072 (and other miRNAs w/seed GCCCCCU)	mature microRNA		0,432	2,54E-02	AKNA,AQP1,ARFRP1,ARID5A,CA12,CARS,CCDC3,CD248,CD82,CSRNP1,DRAM1,EGR1,FBLN1,GADD45B,GAS1,GSTM5,HDAC4,HMOX1,IFRD2,IL1RN,INHBB,INO80,JUNB,KIAA1199,KLF6,KPNA4,LMTK2,LYNX1,MAN2B1,MR1,OSMR,PDE6G,PHKA2,PLK3,PPAP2B,PRDM4,PTGFR,SCARA3,SH3PXD2B,SLC5A5,SMCR8,SMPDL3B,SNX8,SPRY4,SYDE1,THBS2,TMEM9,TWIST2,URB1,VKORC1,ZNF335
miR-1181 (miRNAs w/seed CGUCGCC)	mature microRNA		-0,577	2,56E-02	AGAP3,AXIN1,CDKN2B,FAM84B,HDAC4,ISLR
miR-4786-3p (miRNAs w/seed GAAGCCA)	mature microRNA		1,937	2,58E-02	AGAP1,ANTXR1,AOX1,ARFRP1,C16orf72,DPT,EPHA3,GFRA2,GGCX,GSTM5,ITGA1,KNG1,LMTK2,LRPAP1,MYBBP1A,PAM,PAMR1,PIK3R1,PLD4,PPP1R10,PROS1,ROBO1,SIAH2,SLC7A1,SMARCA2,SYT11,TMEM26,USP36,VNN1
iron	chemical - endogenous mammalian		-1,192	2,59E-02	GADD45B,GADD45G,PPP1R15A,TF
miR-4747-3p (miRNAs w/seed AGGCCCG)	mature microRNA		1,604	2,60E-02	A4GALT,ABCD1,ACADVL,AGAP1,ALDH1L2,ANTXR1,ARID5A,CD82,EFNA3,FCGRT,GFOD1,HLA-E,KLF6,KLHL21,LRPAP1,LRRC15,MFAP2,MME,MRGPRF,PI15,SLC16A2,SMAD7,URB1,YIPF2
CTF1	cytokine			2,62E-02	JUNB,LBP,SERPINA3
REN	peptidase			2,62E-02	ADD3,COL3A1,CTGF
TAF4B	transcription regulator			2,62E-02	CTGF,INHBB,TNFAIP3
SPHK1	kinase			2,62E-02	COL1A2,CTGF,IL33
phorbol 12,13-didecanoate	chemical toxicant			2,62E-02	CCK,CDH1,MYC
gemfibrozil	chemical drug		-0,357	2,63E-02	ACADVL,ECH1,MYC,NOS2,RTN4
ARNT2	transcription regulator		-1,265	2,65E-02	AOX1,CDH3,COL12A1,COPZ2,EGR1,GDNF,GPX3,KCNJ15,LCAT,POSTN
miR-381-3p (and other miRNAs w/seed AUACAAG)	mature microRNA		0,528	2,67E-02	ABI3BP,AKAP12,AKNA,ANTXR1,CEP85L,COL12A1,COL1A2,DIO2,DKK3,EEA1,ETS1,FGF7,FOXO1,FRMD4B,GAS1,HDAC4,ITFG1,KLF5,KLF6,LRRC7,MEX3B,OTUD1,PENK,PI15,PPAP2B,PPP1R10,PTGFR,SFRP2,SLC39A10,SLC7A1,SPRY4,ST5,STK40,SYT11,TRIO,TXNDC5
miR-23a-3p (and other miRNAs w/seed UCACAUU)	mature microRNA		0,185	2,67E-02	ABCA1,ABI3BP,AGAP1,AKAP12,ALDH1L2,ATP2B4,ATXN1,AUH,CCK,CDH1,CEP85L,CHD7,CPSF4,DUSP5,EEA1,FAS,FBN1,FBN2,IGSF10,IRS2,ISM1,KLF5,KPNA4,LANCL1,PKP4,PROS1,PTGFR,RAPGEF2,ROBO1,SESN2,SFRP1,SLC16A2,SLC39A10,SLC7A1,SMCR8,STXBP6,TBC1D9,TMCC3,TMEM50A,TNFAIP3,TNRC6C,TPST1,USP31,VCAN,VDR,WBP1,ZBTB2,ZNF655
14,15-epoxyeicosatrienoic acid	chemical - endogenous mammalian			2,73E-02	CD82,PLAT
estriol	chemical - endogenous mammalian			2,73E-02	IRS2,PIK3R1
Agtr1b	G-protein coupled receptor			2,73E-02	CTGF,NOS2
C1q	complex			2,73E-02	C3,GAS6
Adaptor protein 2	complex			2,73E-02	CDH1,HMOX1
Adaptor protein 1	complex			2,73E-02	MYC,NOS2
PLD1	enzyme			2,73E-02	MYC,NOS2
DRD1	G-protein coupled receptor			2,73E-02	EGR1,JUNB
LPAR1	G-protein coupled receptor			2,73E-02	KLF5,SPHK1
MZF1	transcription regulator			2,73E-02	CD34,SOD3
A130040M12Rik	other			2,73E-02	NSG1,PTK7
EDNRA	transmembrane receptor			2,73E-02	COL1A1,COL3A1
biotin	chemical - endogenous mammalian			2,73E-02	GDNF,PC
clonidine	chemical drug			2,73E-02	EGR1,MYC
riluzole	chemical drug			2,73E-02	GDNF,INHBB
heme	chemical - endogenous mammalian			2,73E-02	CYBB,HMOX1
miR-625-5p (miRNAs w/seed GGGGGAA)	mature microRNA	Activated	2,219	2,74E-02	ABTB2,AKAP12,AKNA,ALDH18A1,ANTXR1,ARL5B,ATXN1,AVPR1A,C1QTNF1,CCDC3,CCDC86,CEBPG,CHD7,COL10A1,COL1A1,COL1A2,CTNND2,CYP2F1,DCLK1,DOT1L,DUSP8,EFNA3,FAS,FBN1,GAS1,GDNF,GSTM2,HGF,ITGA11,KPNA4,LY6E,LYNX1,METTL2A,MMP19,MR1,MRGPRF,NME4,PALM2,PAPPA,PDK2,PHKA2,PLK3,PM20D1,PRELP,PSMB8,RASAL2,RERG,RSPO2,SERPINE2,SIAH2,SPRY4,STC1,TGFBI,THRA,TMCC1,TMEM119
carboplatin	chemical drug		0,000	2,77E-02	A3galt2,CP,LXN,MYC
L-methionine	chemical - endogenous mammalian			2,77E-02	GADD45B,PLAT,SMAD7,TGFBRAP1
SOCS3	other		-1,000	2,77E-02	EGR1,IL1RN,IRS2,NOS2,Nppb
chenodeoxycholic acid	chemical - endogenous mammalian		-1,066	2,77E-02	ABCA1,COL1A1,KNG1,SDC1,VDR
PAX7	transcription regulator			2,77E-02	ABCA1,AHR,LRPAP1,Mei4,SLC44A1
miR-4438 (miRNAs w/seed ACAGGCU)	mature microRNA		0,664	2,79E-02	ALDH18A1,BTBD9,CDKN2B,CHKA,COL10A1,CTNND2,DPT,EPHA3,FOXO1,GDA,GSTM2,ITIH2,KCNJ15,LGI2,METTL2A,NSG1,PALM2,RAB11FIP1,RASAL2,RGS16,SDAD1,SVEP1,TMEM9,TRIM33,UPK1B,URB1,VWA5A,XDH
miR-4328 (miRNAs w/seed CAGUUUU)	mature microRNA		-0,645	2,82E-02	AXIN1,CP,CSNK1E,CTGF,CTNND2,FGF7,HCN1,HGF,HOXC6,PION,SPRY4,SYT11,TLL1,ZBTB2
miR-4283 (miRNAs w/seed GGGGCUC)	mature microRNA		0,973	2,84E-02	ABCD1,AKAP12,APOA1BP,ARC,ARFRP1,BTBD9,C1QTNF1,CD34,CERS4,COL10A1,COL6A1,CSRNP1,DMPK,DOT1L,DUSP8,EPHA2,FAM203A/FAM203B,FBXO36,FMOD,FOXO1,HSPB6,IL1RN,KIAA1199,LGI2,LGMN,LRRC15,LY6E,NSG1,PLD4,PLK3,PMEPA1,POU3F1,PRELP,RASAL2,SIRT6,SLC16A2,SLC25A44,SLC7A1,SMCR8,STARD10,STK40,THRA,TMEM176A,TMEM9,TNFAIP3,UBE2L6,YPEL3,ZCCHC24
miR-3944-5p (miRNAs w/seed GUGCAGC)	mature microRNA		1,439	2,86E-02	ABI3BP,ADAMTS2,AKNA,ANKRD44,AQP1,C16orf72,CD34,COL6A1,CPED1,EGR2,EPHX3,FAM114A1,GFOD1,IGSF10,LIPA,MAP1B,MR1,MXD4,PPP1R10,RAPGEF2,RETSAT,SCARA3,SFRP1,SLC7A2,SMCR8,THBS2,TLL1
miR-4642 (miRNAs w/seed UGGCAUC)	mature microRNA		1,516	2,86E-02	ANXA8L2 (includes others),APOA1BP,AUH,CUBN,FAM110C,IL33,ITGA1,LEPREL2,OTUD1,PI15,PIK3R1,PMEPA1,PPAP2B,PRDM4,RSPO2,SDAD1,SLC5A5,SLC7A2,STC1,TAP2,TMCC1,TWIST2,TXNDC5
miR-541-3p (and other miRNAs w/seed GGUGGGC)	mature microRNA	Activated	3,325	2,88E-02	A4GALT,ABI3BP,ABTB2,ADAMTSL4,ARC,C16orf72,CERS4,COL6A1,FBLN1,GGCX,GPM6B,HGF,IRF7,ISM1,KIAA1199,LIF,LRPAP1,LY6E,LYNX1,MR1,NREP,PDE6G,PDK2,PIK3IP1,PPAP2B,PRELP,RAB11FIP1,RAD54L2,SESN2,SFRP2,SH3PXD2B,SLC43A2,SLC5A5,SLC7A1,SLC7A5,SOD3,ST5,STC1,STK40,SYNPO,TMCC3,TMEM119,TMEM50A,TNN,TWIST2,VDR,WBP1,ZCCHC24,ZNF202
CDH11	other			2,88E-02	FIGF,PIK3R1,WISP2
NOTCH3	transcription regulator			2,88E-02	HEY2,NOS2,SMTN
NPPA	other			2,88E-02	EGR1,HMOX1,NOS2
tempol	chemical drug			2,88E-02	BMP4,NOS2,RRAD
thalidomide	chemical drug			2,88E-02	COL1A1,GADD45B,PIM1
crocidolite asbestos	chemical toxicant			2,88E-02	JUNB,MYC,NOS2
luteolin	chemical - endogenous non-mammalian			2,88E-02	CDH1,HMOX1,NOS2
miR-4461 (miRNAs w/seed AUUGAGA)	mature microRNA		1,222	2,90E-02	ADD3,FAM114A1,GDA,GSTM5,LACC1,LANCL1,LAT,LAT2,PDE6G,PTCHD4,PTK7,SDAD1,ST5,SYNPO,TAP2,ZNF335
miR-2861 (and other miRNAs w/seed GGGCCUG)	mature microRNA		1,828	2,91E-02	A4GALT,ABTB2,ADAMTSL4,AGAP3,AKNA,AMIGO2,ARC,ARFRP1,CD248,CDON,CHAC1,CSRNP1,CTRL,DCLK1,DIO2,DOT1L,DUSP8,EDNRA,FAM203A/FAM203B,FCGRT,GSTM2,GSTT1,HDAC4,HOXC6,IL17RA,ITGA11,KCNJ2,LGALS9,LIPA,LY6E,LYNX1,MXD4,OLFML3,PALM2,PC,PDE6G,PIM1,PPP1R10,PUSL1,RAB4B,SCARA3,SDAD1,SH3PXD2B,SLC43A2,SLC7A2,SMCR8,STARD10,STK40,SYNPO,VDR,VWA5A,YPEL3
4-hydroxytamoxifen	chemical drug		-0,155	2,92E-02	C3,CDH1,EFEMP1,MYC,SPHK1,VDR
INS	other			2,92E-02	ACADVL,CTGF,EGR1,FOXO1,IRS2,JUNB
ZNF217	transcription regulator		1,982	2,92E-02	CDKN2B,HOXC6,ITM2A,MYC,PLAT
GATA2	transcription regulator		-1,732	2,92E-02	CD34,CYBB,EPHA3,ETS1,MYC
let-7a-5p (and other miRNAs w/seed GAGGUAG)	mature microRNA		0,647	2,93E-02	ATP2B4,BTBD9,CDH1,CEP85L,CERCAM,CHD7,COL1A1,COL1A2,COL3A1,CPED1,CPSF4,DCN,DKK3,DOT1L,EEA1,EPHA3,FAM84B,FAS,FRMD4B,GFOD1,GGCX,HMOX1,IRS2,ISLR,ITGA11,KPNA4,MUC4,MYC,NGF,NID2,NME4,OSMR,PAPPA,PIK3IP1,RGS16,RSPO2,SCARA3,SLC16A9,SLC1A4,SMCR8,STK40,SYT11,TMEM26,TNFAIP3,ZNF202
miR-4742-3p (miRNAs w/seed CUGUAUU)	mature microRNA		1,803	2,94E-02	ABCA1,CCDC86,CDKN2B,CEP85L,COL10A1,DENND4A,FBXO36,FGF7,GM2A,ITGA11,LANCL1,LY6E,MME,MXD4,PAM,PRDM4,TBC1D9
chromium	chemical drug		0,000	2,96E-02	AJUBA,SLC1A4,SOD3,YPEL3
miR-4655-5p (miRNAs w/seed ACCGGGG)	mature microRNA		0,263	2,96E-02	ANTXR1,ARFRP1,BTBD9,DIO2,DOT1L,FBXO36,MYBBP1A,POU3F1,PXMP4,SLC1A4,SLC25A35,SYDE1,TMEM119,TWIST2,VDR
miR-605 (miRNAs w/seed AAAUCCC)	mature microRNA		0,890	2,99E-02	AGAP3,AHR,ANKRD44,CEP85L,COL6A3,DPYD,DRAM1,DUSP8,GPM6B,ITGA11,NREP,NSG1,SLC16A1,SLC44A1,TBC1D9,TMCC1,TMCC3
ADIPOQ	other		-0,262	2,99E-02	COL3A1,CTGF,CYBB,EGR1,HMOX1,IRF7,NOS2
miR-448-3p (and other miRNAs w/seed UGCAUAU)	mature microRNA		0,773	3,07E-02	ADD3,AGAP1,C11orf71,CDON,CHD7,DBC1,DCLK1,DOT1L,EFNA3,FAS,GFOD1,GFPT2,HEY2,INHBB,IRS2,KLF5,KPNA4,LRRC17,OSMR,PALM2,PAPPA,PI15,PIK3R1,PXMP4,RAPGEF2,SLC5A7,SYDE1,TMCC1,TMEM171,TMEM26,TRIO,USP31,USP36,XDH,YIPF2
miR-4279 (miRNAs w/seed UCUCCUC)	mature microRNA		0,000	3,08E-02	A4GALT,AGAP3,ATXN1,BTBD9,C7orf53,CCBE1,CHAC1,CSRNP1,DIO2,DRAM1,DUSP5,GADD45B,GFPT2,HEG1,IFRD2,KIAA1199,MAP1B,P4HA3,PPP1R10,PTCHD4,RERG,SAA2,SLC16A1,SLC39A10,SLC44A1,SYNPO,TLL1,VDR,ZNF202
TRAF2	enzyme		-0,447	3,08E-02	CHKA,FAS,NOS2,Serpina3g (includes others),TNFAIP3
miR-3660 (and other miRNAs w/seed CUGACAG)	mature microRNA		1,486	3,08E-02	ATXN1,CCDC3,CERCAM,DCLK1,EPHA2,FAM110C,GDA,GPM6B,HGF,KIAA1199,LRPAP1,MR1,MXD4,PAM,PLAT,PLK3,PTGFR,ROBO1,SLC5A5,STK40,TBC1D9,TMCC3,TNFAIP3,XDH
thyroid hormone	chemical - endogenous mammalian		0,168	3,08E-02	AGTR2,BCAR1,CDKN2B,CTNND2,DIO2,ECH1,EGR1,MYC,SERPINE2
HSF1	transcription regulator		0,128	3,14E-02	ABI3BP,EFEMP1,FBLN1,FGF7,FMOD,HMOX1,LIF,RRAD
SIM1	transcription regulator		-1,265	3,14E-02	AOX1,CDH3,COL12A1,COPZ2,EGR1,GDNF,GPX3,KCNJ15,LCAT,POSTN
miR-4721 (and other miRNAs w/seed GAGGGCU)	mature microRNA		1,251	3,15E-02	ABCA1,ADD3,AGAP3,ANKRD1,AQP1,ARHGEF11,CEP85L,CERCAM,COL3A1,CSNK1E,DCN,FBXO36,GGCX,LACC1,LAT2,LRRC15,LY6E,MAOB,MXD4,NDNF,NOV,PTCHD4,SESN2,SIAH2,SLC5A7,SPRY4,STK40,SYNPO,SYT11,THBS2,TMCC1,TMEM26,VDR,VWA5A,ZNF202,ZNF655
Nuclear factor 1	group			3,15E-02	COL1A1,HGF,SERPINA3
FGF21	growth factor			3,15E-02	DIO2,EGR1,IRS2
ANXA2	other			3,15E-02	FAS,MYC,SESN2
methylnitronitrosoguanidine	chemical toxicant			3,15E-02	EGR1,FAS,PLAT
daunorubicin	chemical drug			3,15E-02	MYC,TAP1,TAP2
methyl 2-cyano-3,12-dioxoolean-1,9-dien-28-oate	chemical drug			3,15E-02	HMOX1,MYC,NOS2
S-adenosylmethionine	chemical - endogenous mammalian			3,15E-02	COL1A1,COL1A2,NOS2
Gm-csf	group		1,976	3,16E-02	FAS,JUNB,MYC,PIM1
inosine	chemical - endogenous mammalian		-1,982	3,16E-02	C3,LGALS3BP,NPC2,SERPING1
miR-1254 (and other miRNAs w/seed GCCUGGA)	mature microRNA		0,589	3,16E-02	ABCA1,AKNA,ARC,ATXN1,CACNA1G,CCBE1,CCDC86,CDON,COL6A3,DKK3,DUSP8,FMOD,GFOD1,GM2A,HMOX1,HOXC6,IER2,IL17RA,IL1RN,ISLR,ITGA11,KLF6,KLHL21,KNG1,KPNA4,LACC1,LYNX1,MTHFD2,OSMR,PM20D1,RCN3,SAA2,SEMA7A,SESN2,SH3PXD2B,STK40,SYNPO,TLL1,TMEM9,TRIB3,USP36,ZCCHC24
miR-4423-5p (miRNAs w/seed GUUGCCU)	mature microRNA		1,383	3,21E-02	ANTXR1,C7orf53,DOT1L,EDNRA,FBN2,GPM6B,HCN1,IL33,LAMA4,METTL2A,MYBBP1A,OLFML2B,PTGFR,SLC25A44,SLC44A1,SLC5A7,TMCC3,TMEM119,WISP2,YIPF2
miR-4757-5p (miRNAs w/seed GGCCUCU)	mature microRNA	Activated	2,123	3,23E-02	A4GALT,ABTB2,AKNA,ATP2B4,BTBD9,C16orf72,CDH3,DRAM1,DUSP8,GGCX,GRWD1,IER2,IFITM2,INHBB,KCNJ2,LGALS9,LRPAP1,LUM,LXN,LYNX1,MR1,MXD4,PALM2,PCP4L1,PIK3IP1,PIK3R1,PMEPA1,PSMB8,RETSAT,SDC1,SESN2,SH3PXD2B,SLC7A5,SMCR8,SNX8,STEAP4,TXNDC5,URB1
leukotriene C4	chemical - endogenous mammalian			3,23E-02	EGR1,EGR2
glycerol	chemical - endogenous mammalian			3,23E-02	ABCA1,HMOX1
trastuzumab	biologic drug			3,23E-02	MYC,NOS2
alpha-amanitin	chemical toxicant			3,23E-02	COL1A1,SAA2
PPP2CA	phosphatase			3,23E-02	MYC,NOS2
CHRM1	G-protein coupled receptor			3,23E-02	EGR1,EGR2
PCK1	kinase			3,23E-02	ACADVL,IRS2
PDGFRA	kinase			3,23E-02	COL1A1,MYC
CLCA2	ion channel			3,23E-02	CASP12,CDH1
NLRC4	other			3,23E-02	CXCL6,NOS2
KEAP1	transcription regulator			3,23E-02	AHR,HMOX1
HSPB8	kinase			3,23E-02	BMP4,Nppb
SMURF2	enzyme			3,23E-02	AXIN1,CDH1
MUC4	growth factor			3,23E-02	CDH1,TWIST2
IL19	cytokine			3,23E-02	FGF7,HMOX1
SR 144528	chemical reagent			3,23E-02	EGR1,IL1RN
quinidine	chemical drug			3,23E-02	AGTR2,KCNJ2
KT5720	chemical - kinase inhibitor			3,23E-02	HMOX1,NOS2
trientine	chemical drug			3,23E-02	COL3A1,SOD3
miR-1 (and other miRNAs w/seed GGAAUGU)	mature microRNA		1,910	3,26E-02	ABCA1,AJUBA,AKAP12,ATP2B4,BSCL2,CDKN2B,CDON,CITED2,CPED1,CTNND2,CXCL6,DCLK1,DMPK,ETS1,HCN1,HDAC4,KCNJ15,KCNJ2,LGI2,MR1,MTHFD2,MXD4,OTUD1,PI15,PIM1,PION,RAPGEF2,RSPO3,SFRP1,SFRP2,SH3PXD2B,SLC16A9,SLC39A10,SLC44A1,SLC7A2,TBC1D9,TIMP3,TMCC1
miR-182-5p (and other miRNAs w/seed UUGGCAA)	mature microRNA		0,193	3,30E-02	ABCD1,ADD3,AHR,AJUBA,ANKRD44,ATXN1,BTBD9,CASP12,CDH1,CEP85L,CITED2,CSNK1E,DMPK,EEA1,EPHA3,EPHX3,FBN1,FIGF,FOXO1,GADD45G,GDNF,IGSF10,KCNJ2,LMTK2,LRRC7,MAP1B,NSG1,PAPPA,PC,PIK3R1,PRDM4,PROS1,PTGFR,RECK,RTN4,SDC1,SESN2,SH3PXD2B,SLC16A9,SLC43A2,SLC7A2,SMAD7,SMCR8,SPRY4,SYDE1,THBS2,TLL1,TRIB3
PRKCB	kinase		0,085	3,36E-02	EGR1,IRS2,MYC,NOS2
enalapril	chemical drug		0,000	3,36E-02	AGTR2,CP,HGF,MYC
Y 27632	chemical drug		-0,728	3,36E-02	CDH1,COL10A1,CTGF,MYC
F2R	G-protein coupled receptor			3,36E-02	CTGF,EGR1,HMOX1,TNFAIP3
FLI1	transcription regulator			3,36E-02	COL1A1,COL1A2,CTGF,EGR1
CD14	transmembrane receptor			3,36E-02	Cxcl15,IL1R1,NOS2,TNFAIP3
3-nitropropionic acid	chemical toxicant			3,36E-02	Ldhb,MYC,PC,PENK
N-acetyl-L-cysteine	chemical drug		0,172	3,37E-02	AVPR1A,CDH1,COL1A1,CTGF,EGR1,FAS,HMOX1,MYC,NOS2
miR-3655 (miRNAs w/seed CUUGUCG)	mature microRNA		0,391	3,41E-02	EDNRA,GADD45B,NUP210L,SAA2,SYT11
bisphenol A	chemical - endogenous non-mammalian		-0,600	3,41E-02	C3,CITED2,CTGF,EGR1,LBP
miR-3179 (miRNAs w/seed GAAGGGG)	mature microRNA		0,844	3,42E-02	A4GALT,AKNA,ARL5B,CD34,CDH3,CPSF4,DNM1,DPYD,EFNA3,EGR1,FRMD4B,GGCX,GSTM2,IL17RA,JUNB,KLF6,LAMA4,LYNX1,P4HA2,PCP4L1,PDK2,PRELP,RAB11FIP1,RAPGEF2,RERG,SDAD1,SLC16A2,SLC25A44,SLC5A7,SYNPO,TBC1D9,TM6SF2,TRIM33,USP36,XDH,ZNF202
RPSA	translation regulator			3,44E-02	IL1R1,NOS2,TAP1
IFRD1	other			3,44E-02	CTGF,CTH,MYC
PIK3CA	kinase			3,44E-02	IRS2,NOS2,SLC5A5
DNASE2	enzyme			3,44E-02	CP,IRF7,Ly6a (includes others)
HOXC8	transcription regulator			3,44E-02	ANKRD1,GAS1,Ly6a (includes others)
SSRP1	other			3,44E-02	DUSP5,EGR1,LOXL2
WNT11	other			3,44E-02	GDNF,Nppb,RSPO2
FASLG	cytokine			3,44E-02	EGR1,EGR2,FAS
ID2	transcription regulator			3,44E-02	ITGA1,SDC1,TF
linsidomine	chemical drug			3,44E-02	EGR1,HMOX1,MYC
4-methylnitrosoamino-1-(3-pyridinyl)-1-butanone	chemical toxicant			3,44E-02	HP,JUNB,TF
proteasome inhibitor PSI	chemical - protease inhibitor			3,44E-02	FAS,HMOX1,NOS2
CD38	enzyme		0,649	3,47E-02	CITED2,GADD45G,Gbp2,PIM1,Scd2,SDC1,Serpina3g (includes others),SLC7A5
miR-4713-3p (miRNAs w/seed GGGAUCC)	mature microRNA		0,413	3,47E-02	AKNA,ARHGEF11,CDKN2B,CDON,CEBPG,CERCAM,CHAC1,EPHX3,ETS1,FAM110C,FAM65B,FMOD,LIF,LY6E,LYNX1,MXD4,OGN,PPRC1,PRELP,SH3PXD2B,SLC16A2,SLC25A44,STC1,WISP2
miR-3140-5p (miRNAs w/seed CCUGAAU)	mature microRNA		0,280	3,48E-02	AGTR2,EDNRA,EFEMP1,EGR1,GFOD1,GPR84,LANCL1,PI15,PLAT,PPAP2B,PTGFR,RAB11FIP1,RECK,TLL1,TMCC3,TRIO,ZNF655
miR-519a-3p (and other miRNAs w/seed AAGUGCA)	mature microRNA		-0,325	3,50E-02	AHR,CEP85L,CERCAM,CXCL6,DPYD,EEA1,ENPP5,GADD45B,GDA,GDNF,HEG1,HEY2,KIAA1199,LUM,MAP1B,PPP1R10,SDC1,SEMA7A,SLC7A1,SMAD7,SMCR8,STOM,THBS2,TMEM50A,USP31
miR-3943 (miRNAs w/seed AGCCCCC)	mature microRNA	Activated	2,716	3,51E-02	AJUBA,AMIGO2,ARC,ARFRP1,ARID5A,C1QTNF1,CD248,CD82,CERS4,CHKA,CSRNP1,GAS6,GFRA2,GGCX,GRWD1,GSTM5,HDAC4,HOXC6,INHBB,ISLR,KPNA4,LAT,LGMN,LIF,LOXL2,LRPAP1,LRRC15,MFAP2,PALM2,PAPPA,PLAT,PLK3,PTGFR,SCARA3,SLC43A2,SLC7A2,SNX8,STC1,TAP2,THRA,TMEM45A,TMEM9,TNN,UPK1B,ZCCHC24
PSEN1	peptidase		-0,051	3,56E-02	ARC,EGR1,ENPP2,GADD45B,GPM6B,H2afv,HLA-E,IRF7,Meg3,MME,MYC,NOS2,PCP4L1,PIK3R1,TIPARP
TRAF3	other		-0,728	3,58E-02	CHKA,FAS,NFKB2,Serpina3g (includes others),TNFAIP3
vitamin E	chemical drug		0,000	3,58E-02	CASP12,CDH1,EGR1,PLAT
MMP9	peptidase			3,58E-02	CDH1,CXCL6,MYC,SERPINE2
miR-484 (and other miRNAs w/seed CAGGCUC)	mature microRNA		-1,371	3,60E-02	ADD3,ARFRP1,ATXN1,CCNL1,CPSF4,CSRNP1,ENPP5,ETS1,FAM65B,FBXO36,FGF7,GFRA2,GSTM5,HMOX1,KCNJ2,KLF6,KLHL21,LAT,LRPAP1,PLCXD2,RASAL2,RGS16,SFRP1,SLC1A4,SMCR8,ST5,STC1,SYNPO,TGFBRAP1,TM7SF3,TNRC6C,WFS1,ZNF202
CD24	other			3,61E-02	ADD3,CHAC1,DUSP5,LAT2,PPP1R15A,SPHK1
streptozocin	chemical drug		0,939	3,68E-02	COL1A1,COL3A1,CTGF,FBN1,HMOX1,IRS2,NOS2,Nppb,SOD3
miR-3584-5p (and other miRNAs w/seed GGAGGAG)	mature microRNA		1,628	3,70E-02	ABTB2,AGAP3,ARHGEF11,CA12,CACNA1G,CD34,CD82,CHAC1,COL1A1,COL3A1,CTRL,DPT,DUSP8,EFNA3,FAM84B,GFRA2,GPR84,GRWD1,HGF,ISLR,LAT2,LOXL2,LRRC15,OLFML3,PIM1,PLD4,PPRC1,PRELP,RAB11FIP1,RECK,RGS16,SH3PXD2B,SIRT6,SLC16A2,SLC16A9,SLC39A10,SPON2,STEAP4,STK40,SVEP1,SYT11,TIMP3,TMEM26,TRIM33,VDR,ZCCHC24
PTGER2	G-protein coupled receptor			3,75E-02	CDH1,EGR1,TIMP3
ACVRL1	kinase			3,75E-02	MYC,PLAT,SMAD7
green tea polyphenol	chemical drug			3,75E-02	CDH1,HMOX1,PIK3R1
MYB	transcription regulator		0,160	3,75E-02	CD34,CDH1,CDKN2B,COL1A2,MYC
N-Ac-Leu-Leu-norleucinal	chemical - protease inhibitor		0,000	3,75E-02	ABCA1,BCAR1,CASP12,NOS2,Scd2
estrone	chemical - endogenous mammalian			3,76E-02	IRS2,PIK3R1
HSF4	transcription regulator			3,76E-02	FGF7,LIF
KL	enzyme			3,76E-02	CYBB,VDR
YAP1	transcription regulator			3,76E-02	ANKRD1,CTGF
mir-221	microRNA			3,76E-02	PIK3R1,TIMP3
DDR1	kinase			3,76E-02	COL1A1,COL3A1
ADRB3	G-protein coupled receptor			3,76E-02	EGR1,JUNB
GPI	enzyme			3,76E-02	CDH1,STEAP4
LOX	enzyme			3,76E-02	COL3A1,MYC
MMP3	peptidase			3,76E-02	EGR1,FGF7
EFNA1	other			3,76E-02	EPHA2,EPHA3
PTGER1	G-protein coupled receptor			3,76E-02	EGR2,GDNF
perindopril	chemical drug			3,76E-02	CTGF,NGF
ethyl pyruvate	chemical drug			3,76E-02	HMOX1,NOS2
N-carbobenzyloxy-leucine-leucine-norvalinal	chemical - protease inhibitor			3,76E-02	BCAR1,NOS2
poly-L-lysine	chemical reagent			3,76E-02	COL1A2,IL1RN
iloprost	chemical drug			3,76E-02	CTGF,NOS2
1,25-dihydroxy-22-oxavitamin D3	chemical drug			3,76E-02	NGF,VDR
INSIG1	other	Activated	2,236	3,76E-02	ABCA1,CXCL6,IRS2,LIPA,Scd2,VNN1
CREBBP	transcription regulator		-1,664	3,79E-02	COL1A2,CYBB,EGR1,EGR2,MYC,NOS2,SERPINA3,SERPINE2,TAP2
TCF3	transcription regulator		0,054	3,80E-02	CDH1,CDKN2B,COL1A1,FOXO1,GADD45B,GM2A,MYC,RGS16,SLC7A5,TF
linoleic acid	chemical - endogenous mammalian		0,468	3,80E-02	ABCA1,CCK,NOS2,TWIST2
FANCC	other			3,80E-02	IL1R1,NOS2,PION,TBC1D9
miR-1197 (and other miRNAs w/seed AGGACAC)	mature microRNA		1,228	3,81E-02	ADD3,AJUBA,AMIGO2,CA12,CPSF4,CTSF,DCLK1,GSTM2,GSTT1,ITM2A,LGALS9,LIPA,MXD4,PDE6G,PRDM4,PRELP,RAB4B,SDAD1,TBC1D9,TIMP3,TNFAIP3,USP36,VWA5A
miR-520a-5p (and other miRNAs w/seed UCCAGAG)	mature microRNA	Activated	2,010	3,84E-02	ALDH1L2,AVPR1A,CA12,CCDC3,CDH3,CDKN2B,CP,CSRNP1,DPYD,EPHA2,ESF1,GFRA2,GPM6B,HMOX1,HSPB6,ISM1,ITGA11,KCNJ2,PHKA2,PIK3R1,PMEPA1,RSPO2,SNX8,STK40,TMEM119,TMEM26,TNN,TRIM33,TXNDC5,UPK1B,ZNF202
miR-3928 (miRNAs w/seed GAGGAAC)	mature microRNA		1,987	3,89E-02	AKNA,AMIGO2,AVPR1A,CCDC86,COL3A1,CPED1,FBN2,GSTM2,GSTM5,LUM,OLFML3,PALM2,PLAT,PPAP2B,SLC5A5,TAP2,TNRC6C,TXNDC5,VWA5A
miR-4457 (miRNAs w/seed CACAAGG)	mature microRNA	Activated	2,998	3,89E-02	AKNA,CDON,COL1A1,DCLK1,DPYD,FBN1,GDA,HGF,HLA-E,ISM1,KLF6,MED26,NREP,PALM2,PRELP,PROS1,SLC16A1,STOM,SVEP1,SYT11,TXNDC5,USP36
miR-1228-3p (miRNAs w/seed CACACCU)	mature microRNA		1,543	3,90E-02	ADAMTSL4,ANXA8L2 (includes others),CEBPG,CEP85L,DNM1,FRMD4B,GDA,HPSE,INHBB,ITGA1,MYBBP1A,P4HA2,PION,RAB11FIP1,RSPO2,SESN2,SLC1A4,SSC5D,STEAP4,THRA,ZNF655
miR-371b-3p (miRNAs w/seed AGUGCCC)	mature microRNA		0,667	3,91E-02	ATXN1,C7orf53,CSRNP1,EFNA3,EPHA3,FAM110C,FBN2,FBXO39,FRMD4B,GAS1,HMOX1,IL1R1,KCNJ2,LACC1,MXD4,PAM,PM20D1,PXMP4,RECK,SEMA7A,SESN2,SH3PXD2B,SLC1A4,SLC39A10,TIPARP,TMEM53,TNRC6C
miR-3159 (miRNAs w/seed AGGAUUA)	mature microRNA		1,127	3,92E-02	AGTR2,C16orf72,CEP85L,FAM114A1,GAS1,LRRC7,MMP19,MR1,NID2,PI15,RSPO2,SMCR8
miR-3160-5p (miRNAs w/seed GCUUUCU)	mature microRNA		0,346	3,93E-02	ABI3BP,AGTR2,AKAP12,ANKRD1,C16orf72,CACNA1G,CEBPG,CTNND2,DBC1,FMOD,GAS6,GDA,HEY2,LAT2,PDGFRL,PDZRN3,PROS1,RASGRF2,SLC5A7,TIPARP,TNFAIP3,TXNDC5,VNN1
miR-4425 (miRNAs w/seed GUUGGGA)	mature microRNA		0,264	3,95E-02	ANTXR1,ANXA8L2 (includes others),ARHGEF11,CCBE1,COL3A1,DOT1L,DPT,ENPP5,GDNF,GFPT2,IL1RN,METTL2A,NFKB2,NID2,PAPPA,PIM1,RAB11FIP1,RASAL2,SCARA3,STC1,TMEM50A,URB1,VWA5A,ZNF202
miR-3594-5p (and other miRNAs w/seed CCAGGGC)	mature microRNA	Activated	2,383	3,98E-02	ACADVL,ANTXR1,ARC,ARFRP1,BCAR1,BTBD9,C1QTNF1,CA12,CD302,CD82,CDKN2B,CHAC1,COL6A1,COPZ2,DOT1L,DPT,DUSP8,EEA1,FAM203A/FAM203B,FAM84B,FGD3,FMOD,FRMD4B,GADD45G,GFPT2,GSTM2,GSTM5,IL1RN,KLHL21,LEPREL2,LIF,LRRC15,LY6E,MFAP2,MR1,MXD4,NKD2,PTK7,RAPGEF2,RRAD,SCARA3,SDC1,SLC43A2,SMCR8,SMPDL3B,SNX8,ST5,SYNPO,TF,THRA,TMEM119,TNN,TNRC6C,VDR,ZCCHC24
miR-140-5p (and other miRNAs w/seed AGUGGUU)	mature microRNA		1,991	4,02E-02	ABCA1,AMIGO2,C1R,CD248,CDKN2B,CERCAM,CSNK1E,CUBN,EGR2,FBN1,FBN2,GDA,HDAC4,KCNJ2,KIAA1199,KLF6,LRRC15,OSMR,PALM2,SERPING1,SPRY4,ST5,TM7SF3,TMEM50A,TNN,UBE2L6
ursodeoxycholic acid	chemical - endogenous mammalian		0,000	4,03E-02	COL1A1,COL1A2,CTGF,NFKB2
BRD4	kinase		-0,898	4,03E-02	CDKN2B,MYC,SLC16A9,SLC7A2
NFKBIB	transcription regulator			4,03E-02	CASP12,NOS2,SAA2,SMAD7
miR-4659a-5p (and other miRNAs w/seed UGCCAUG)	mature microRNA	Activated	2,426	4,04E-02	ADAMTS2,CP,DPYD,DRAM1,FBXO36,FRMD4B,GGCX,HERPUD1,HMOX1,IL1R1,IL1RN,IL33,LMTK2,LRRC15,PIK3IP1,PTCHD4,PTGFR,RAPGEF2,SLC16A1,SLC16A2,ST5,TAP2,ZBTB2
Fgf	group			4,06E-02	CDH1,JUNB,SPRY4
TEAD4	transcription regulator			4,06E-02	BMP4,CTGF,JUNB
KNG1	other			4,06E-02	COL1A1,COL1A2,CTGF
ITGAV	ion channel			4,06E-02	CDH1,COL1A1,COL1A2
Cxcl12	cytokine			4,06E-02	CDH1,JUNB,Ly6a (includes others)
RARG	ligand-dependent nuclear receptor			4,06E-02	ABCA1,EGR1,EGR2
IL9	cytokine			4,06E-02	JUNB,MYC,PIM1
CYR61	other			4,06E-02	COL1A1,COL1A2,MYC
n-3 fatty acids	chemical drug			4,06E-02	IRS2,PIK3R1,SDC1
cytarabine	chemical drug			4,06E-02	FAS,SESN2,THRA
SATB1	transcription regulator		0,579	4,07E-02	CYBB,FAM65B,GADD45B,IRF7,PIK3IP1,UBE2L6
miR-4661-5p (miRNAs w/seed ACUAGCU)	mature microRNA		1,742	4,12E-02	AUH,CD302,CEP85L,EEA1,EPHA3,IL33,KPNA4,MR1,PIK3R1,PION,PM20D1,PRDM4,SAA2,SFRP2
6-hydroxydopamine	chemical toxicant		-1,119	4,12E-02	C3,GDNF,HERPUD1,NOS2,PENK
lactacystin	chemical - protease inhibitor		0,520	4,12E-02	BCAR1,FAS,FOXO1,HMOX1,IRS2,MAP1B,NOS2,P4HA2,VDR
miR-4495 (miRNAs w/seed AUGUAAA)	mature microRNA		1,062	4,13E-02	AHR,ALDH1L2,CPED1,EPHA3,FRMD4B,ITGA1,KPNA4,LRRC7,PTN,RERG,STEAP4
miR-1237-5p (and other miRNAs w/seed GGGGGCG)	mature microRNA		1,528	4,13E-02	ABCD1,ABTB2,AGAP3,ALDH1L2,ARHGEF11,AXIN1,BTBD9,C1QTNF1,CCDC3,CD82,CERCAM,COL6A3,CSNK1E,DMPK,DOT1L,DUSP8,EFNA3,FAM203A/FAM203B,FOXO1,GADD45B,GFOD1,HLA-E,HOXC6,HPSE,ITGA11,KPNA4,LOXL2,LRRC15,LYNX1,MMP19,MRGPRF,MYBBP1A,NOV,OSMR,PDK2,PRELP,RAD54L2,RRP12,SDC1,SLC25A44,SLC43A2,SLC7A1,SLC7A2,SMTN,ST5,SYNPO,THRA,TMCC1,TMEM119,VNN1,YPEL3,ZCCHC24
miR-4738-5p (miRNAs w/seed CCAGCGC)	mature microRNA		0,199	4,20E-02	AGAP3,ARID5A,CD248,COL6A1,CUBN,DNM1,GM2A,HLA-E,HPSE,LMTK2,MED26,RSPO2,SCARA3,SH3PXD2B,SMCR8,TNRC6C,TRIO,USP36
miR-3127-3p (miRNAs w/seed CCCCUUC)	mature microRNA		1,454	4,24E-02	ADD3,ANTXR1,CCDC3,CDH1,CEP85L,CPXM1,CTRL,DIO2,FAM84B,FCGRT,FRMD4B,GADD45B,GM2A,GRWD1,IRS2,JUNB,LANCL1,LGI2,LRPAP1,NFKB2,PC,PCP4L1,PI15,PMEPA1,PTGFR,RGS16,SLC16A2,SMAD7,SNX8,SVEP1,SYNPO,THRA,TIMP3,ZBTB2
BDNF	growth factor		-0,203	4,24E-02	ARC,EGR1,EGR2,GDA,INHBB,NOS2,PENK,SFRP2,TIPARP
miR-149-3p (and other miRNAs w/seed GGGAGGG)	mature microRNA		0,164	4,24E-02	ABCD1,ABTB2,AGAP1,AJUBA,ARC,ARFRP1,ARHGEF11,ARL5B,BTBD9,CD34,CDH1,CERCAM,CHKA,COL1A1,COL3A1,COL6A1,COPZ2,DNM1,DOT1L,DUSP8,EFNA3,FAM203A/FAM203B,GFOD1,GFRA2,GGCX,GPM6B,GPX3,GSTM2,GSTM5,HDAC4,HSPB6,INO80,ITGA1,ITGA11,JUNB,KLHL21,LGALS9,LOXL2,LYNX1,MMP19,MXD4,NGF,NSG1,P4HA3,PCP4L1,PDE6G,PDK2,PIM1,PMEPA1,PRELP,PXMP4,RAB11FIP1,SEMA7A,SESN2,SH3PXD2B,SIRT6,SLC16A2,SLC1A4,SLC5A5,SLC7A1,SLC7A5,SNX8,SPRY4,…
miR-4763-5p (miRNAs w/seed GCCUGCC)	mature microRNA		1,978	4,26E-02	A4GALT,ARFRP1,CCDC3,CD302,CEBPG,COL6A3,CPXM1,CTGF,DCLK1,DOT1L,EFNA3,FAM114A1,FAM203A/FAM203B,FAS,FBXO36,FGD3,GADD45G,GAS6,GDNF,GFRA2,HEG1,IFRD2,KIAA1199,KLF5,LAT2,LBP,LGALS9,LIPA,LUM,MED26,METTL2A,MMP19,MXD4,NREP,OLFML2B,OLFML3,PXMP4,RSPO2,SCARA3,SLC16A1,SLC43A2,SNX8,TMEM9,TNRC6C,UPK1B,URB1,ZNF335
FOXL2	transcription regulator		1,000	4,27E-02	LIF,PPP1R15A,RSPO3,TNFAIP3
CYP1B1	enzyme		1,000	4,27E-02	GSTM2,HMOX1,IFI27L2,RGS16
ciglitazone	chemical drug		-0,537	4,31E-02	ABCA1,CYBB,DGKA,HGF,NOS2
NSD1	transcription regulator			4,32E-02	BMP4,KLF6
Pka catalytic subunit	group			4,32E-02	PENK,VDR
HTATIP2	transcription regulator			4,32E-02	CDH1,MYC
CCK	other			4,32E-02	EGR1,PENK
SLC18A3	transporter			4,32E-02	Nppb,SLC5A7
LBP	transporter			4,32E-02	IL1RN,LBP
mir-8	microRNA			4,32E-02	CDH1,HDAC4
NT5E	phosphatase			4,32E-02	COL1A1,COL3A1
IL2RB	transmembrane receptor			4,32E-02	ETS1,MYC
ABCC8	transporter			4,32E-02	ACADVL,FOXO1
CD47	other			4,32E-02	IL7,NOS2
RPS6KA5	kinase			4,32E-02	JUNB,MYC
benzyl isothiocyanate	chemical - endogenous non-mammalian			4,32E-02	CDH1,NOS2
ketamine	chemical drug			4,32E-02	HMOX1,NOS2
mevastatin	chemical drug			4,32E-02	ABCA1,BMP4
acetaldehyde	chemical - endogenous mammalian			4,32E-02	COL1A1,COL1A2
1-chloro-2-(2,2,2-trichloro-1-(4-chlorophenyl)ethyl)benzene	chemical toxicant			4,32E-02	AHR,GADD45B
propofol	chemical drug			4,32E-02	EGR1,HMOX1
epoxomicin	chemical - protease inhibitor			4,32E-02	FOXO1,IRS2
salvin	chemical toxicant			4,32E-02	EGR1,VDR
cannabidiol	chemical drug			4,32E-02	NOS2,PENK
miR-615-5p (and other miRNAs w/seed GGGGUCC)	mature microRNA		-0,677	4,32E-02	ABCD1,AJUBA,AKNA,ARC,ARFRP1,BCAR1,C1QTNF1,CCDC3,CD34,CHD7,DMPK,DUSP8,FBLN1,FBLN5,GADD45B,GPX3,HLA-E,HOXC6,HSPB6,KLF6,LYNX1,MXD4,NFKB2,PDE6G,PIK3IP1,PMEPA1,PPAP2B,RAB11FIP1,SESN2,SLC7A5,SNX8,STC1,SYDE1,SYNPO,TBRG4,THRA,TNRC6C,URB1,USP36,WFS1
miR-3591-5p (miRNAs w/seed UUAGUGU)	mature microRNA		1,233	4,32E-02	AOX1,ARL5B,DBC1,DRAM1,EEA1,FGF7,HERPUD1,IL33,OGN,PPAP2B,PRG4,RAB11FIP1,THBS4,VNN1,VWA5A
miR-4300 (and other miRNAs w/seed GGGAGCU)	mature microRNA		2,000	4,32E-02	AQP1,ARID5A,ATP2B4,BCAR1,C1QTNF1,CCDC3,CCDC86,CD34,CDH1,DIO2,DOT1L,EGR2,FAM203A/FAM203B,FBXO36,GSTM5,IL17RA,IL1RN,INHBB,MAP1B,MMP19,NREP,PI15,PIK3IP1,PLK3,PRELP,RAB4B,RAPGEF2,SAA2,SEMA7A,SMCR8,THBS3,THRA,TM7SF3,UPK1B,VCAN,VDR,VWA5A,ZNF655
miR-490-3p (miRNAs w/seed AACCUGG)	mature microRNA		0,701	4,34E-02	AGTR2,AHR,ANKRD44,ANTXR1,CEP85L,DPYD,EPHA3,FOXO1,GGCX,IL1R1,IL33,KCNJ15,KPNA4,PAPPA,RAB11FIP1,RASAL2,SLC16A1,SLC25A35,TNRC6C,URB1,ZBTB2
miR-144-3p (miRNAs w/seed ACAGUAU)	mature microRNA		1,479	4,34E-02	ABCA1,ABTB2,ALDH1L2,ATXN1,CD302,COL10A1,CPED1,DUSP5,EFEMP1,ETS1,FBN1,FBN2,FGF7,FOXO1,GSTM2,HEG1,IL7,LMTK2,MAOB,NDNF,NID2,PALM2,PAPPA,PI15,PIM1,PLAT,POU3F1,RAB11FIP1,RAPGEF2,RGS16,RSPO2,SFRP1,SLC39A10,ST5,SYT11,TIMP3,TMCC1,TRIO,USP31
miR-1294 (miRNAs w/seed GUGAGGU)	mature microRNA		1,939	4,38E-02	ABCA1,ADAMTSL4,ALDH1L2,CCK,DGKA,GM2A,HEY2,HGF,KIAA1199,MYC,OGN,PAPPA,PIM1,PXMP4,ROBO1,SDAD1,SLC16A9,STC1,TMEM26,USP31,ZCCHC24,ZNF202
miR-141-3p (and other miRNAs w/seed AACACUG)	mature microRNA		0,101	4,39E-02	ADD3,ANKRD44,ATXN1,AVPR1A,CCDC80,CDON,CHKA,CSNK1E,CTNND2,EGR2,ENPP5,EPHA2,FAM84B,GPM6B,HCN1,HDAC4,HGF,IRS2,ITGA11,KCNJ2,KLF6,KPNA4,LACC1,LANCL1,NDNF,PAPPA,PDK2,RAPGEF2,RSPO2,SESN2,SLC7A2,SPRY4,TNFAIP3,TNRC6C,VCAN,ZCCHC24,ZNF655
SUMO2	other			4,39E-02	CTH,LY6E,NOV
PLAUR	transmembrane receptor			4,39E-02	CDH1,CYBB,MYC
KDR	kinase			4,39E-02	HMOX1,PIM1,SFRP1
CBL	transcription regulator			4,39E-02	COL1A1,IL17RA,LAT
niacinamide	chemical - endogenous mammalian			4,39E-02	JUNB,MYC,NOS2
miR-628-3p (miRNAs w/seed CUAGUAA)	mature microRNA	Activated	2,765	4,43E-02	ADD3,COL6A1,CPED1,EDNRA,FAM65B,IL7,LANCL1,PM20D1,PRG4,TMEM26,VNN1
miR-30c-5p (and other miRNAs w/seed GUAAACA)	mature microRNA		0,366	4,44E-02	ABI3BP,ATXN1,CARS,CEP85L,CHD7,CHKA,CTGF,CTNND2,DIO2,EDNRA,EEA1,EFNA3,ENPP5,GDA,GDNF,GFPT2,HCN1,IER2,IL7,IRS2,JUNB,LRRC17,MEX3B,NOV,NREP,NSG1,P4HA2,PALM2,PRG4,RAB4B,RAPGEF2,RASAL2,RECK,RRAD,SCARA3,SDAD1,SIAH2,SLC39A10,SLC7A1,SNX8,STC1,THBS2,TIMP3,TLL1,TMCC1,TMEM26,TNRC6C,TXNDC5,ZCCHC24
miR-1273e (miRNAs w/seed UGCUUGA)	mature microRNA		1,640	4,47E-02	ABCA1,ALDH1L2,ANKRD44,CCBE1,CD302,CDON,CP,DKK3,DUSP5,FBLN1,GM2A,HEY2,ISM1,KCNJ2,OGN,PLCXD2,RERG,SDAD1,SLC16A9,SLC7A5,TGFBI
eicosapentenoic acid	chemical drug		-0,447	4,51E-02	ACADVL,ECH1,FBN1,HMOX1,IL1R1
IFN alpha/beta	group		-1,808	4,51E-02	IFI27L2,IRF7,Ly6a (includes others),LY6E,NOS2
haloperidol	chemical drug			4,51E-02	AXIN1,EGR1,LXN,PENK,SLC5A7
NFATC1	transcription regulator		-0,655	4,51E-02	COL1A1,FAS,IL33,MYC
CRH	cytokine		-0,943	4,51E-02	DIO2,IL1RN,JUNB,VDR
TBP	transcription regulator			4,51E-02	COL1A1,MYC,TNFAIP3,XDH
miR-580 (miRNAs w/seed UGAGAAU)	mature microRNA		0,723	4,54E-02	ABCA1,C16orf72,CDH1,CEBPG,CEP85L,FGF7,GDA,GGCX,IRS2,LRRC7,MME,PI15,PTCHD4,SLC16A9
A23187	chemical reagent		0,647	4,57E-02	EGR1,HERPUD1,JUNB,LAT,MYC,NGF
paraquat	chemical toxicant		0,105	4,57E-02	COL1A1,CTGF,CYBB,FAS,HMOX1,SOD3
metribolone	chemical reagent		-0,243	4,57E-02	CDKN2B,EGR1,FOXO1,GADD45G,NOS2,PMEPA1,VCAN
miR-4715-5p (miRNAs w/seed AGUUGGC)	mature microRNA		-0,349	4,64E-02	AGTR2,ARL5B,DPT,GM2A,HEY2,HSPB6,KLF6,LGI2,PI15,PPP1R10,PRDM4,ROBO1,SLC1A4,SLC39A10,SLC5A5,TMCC3,URB1,USP36
miR-4675 (and other miRNAs w/seed GGGCUGU)	mature microRNA	Activated	2,006	4,65E-02	ALDH1L2,ANKRD1,ANTXR1,AQP1,ARC,CA12,CCDC3,CD34,COL1A1,CPED1,FGD3,GDNF,HPSE,HSPB6,HYAL1,IL17RA,IL1R1,LMTK2,LOXL2,LYNX1,MFAP2,MMP19,MXD4,P4HA2,PAMR1,PDZRN3,PIK3IP1,SDAD1,SEMA7A,SIRT6,SLC25A44,STK40,THBS3,TMCC3,TMEM176A,TMEM50A,TWIST2,WBP1
miR-3157-3p (miRNAs w/seed UGCCCUA)	mature microRNA	Activated	2,231	4,68E-02	ANTXR1,CSNK1E,GGCX,GPM6B,HEG1,HP,IL17RA,IL1R1,IL33,IL7,KCNJ15,KPNA4,PCP4L1,PM20D1,SAA2,SCARA3,TIMP3,TIPARP,TMCC1,TMEM119,TNN
phenobarbital	chemical drug		-1,253	4,71E-02	CYP39A1,EPHX1,GADD45B,GSTM5,GSTT1
miR-1537 (miRNAs w/seed AAACCGU)	mature microRNA		1,213	4,72E-02	CDKN2B,FBLN5,HDAC4,PDZRN3,POU3F1,SLC7A2,SMARCA2,SNX8,ZCCHC24
miR-554 (miRNAs w/seed CUAGUCC)	mature microRNA		0,539	4,72E-02	AJUBA,AKNA,CARS,EDNRA,EFNA3,GGCX,IRS2,KIAA1199,LANCL1,MAOB,PIK3R1,PIM1,TAP2,TRIM33
miR-4648 (miRNAs w/seed GUGGGAC)	mature microRNA	Activated	2,252	4,73E-02	DCLK1,DIO2,DRAM1,EDNRA,EFNA3,EPHX3,FBLN1,FBXO36,GAS1,GSTM2,IRS2,PALM2,PDK2,RSPO2,SEMA7A,SLC1A4,SLC5A7,SPRY4,STEAP4,SVEP1,TM6SF2,TMEM50A,TWIST2,TXNDC5
gemcitabine	chemical drug			4,74E-02	FAS,HMOX1,MYC
ibuprofen	chemical drug			4,74E-02	CYBB,NOS2,SERPINA3
romidepsin	biologic drug			4,74E-02	CDKN2B,MYC,TIMP3
monocrotaline	chemical toxicant			4,74E-02	CYBB,HMOX1,NGF
5,6-epoxyeicosatrienoic acid	chemical - endogenous mammalian			4,74E-02	PLAT
hypoxanthine	chemical - endogenous mammalian			4,74E-02	AVPR1A
SB 220025	chemical - kinase inhibitor			4,74E-02	NOS2
loganin	chemical - endogenous non-mammalian			4,74E-02	CTGF
stigmasterol	chemical - endogenous mammalian			4,74E-02	ABCA1
trans-cinnamaldehyde	chemical toxicant			4,74E-02	FAS
SHP	group			4,74E-02	EGR1
Tap	complex			4,74E-02	HLA-E
Sphk	group			4,74E-02	IL33
sitagliptin	chemical drug			4,74E-02	NOS2
sethoxydim	chemical toxicant			4,74E-02	MYC
lysine clonixinate	chemical drug			4,74E-02	NOS2
LOC100287144 (includes others)	peptidase			4,74E-02	MYC
RBMS3	other			4,74E-02	MYC
FAM103A1	other			4,74E-02	MYC
SLV320	chemical drug			4,74E-02	COL1A1
UPK3A	other			4,74E-02	UPK1B
ADRM1	other			4,74E-02	NOS2
smilagenin	chemical drug			4,74E-02	GDNF
CERS2	transcription regulator			4,74E-02	CERS4
MLL4	transcription regulator			4,74E-02	HOXC6
HIST1H1D	other			4,74E-02	MYC
AFF4	transcription regulator			4,74E-02	MYC
ENTPD2	enzyme			4,74E-02	ITGA1
CERS6	transcription regulator			4,74E-02	NOS2
EFEMP2	other			4,74E-02	CTGF
KDM4C	other			4,74E-02	MYC
BCAS3	other			4,74E-02	MYC
leteprinim	chemical drug			4,74E-02	NGF
(3-aminopropyl)(n-butyl)phosphinic acid	chemical drug			4,74E-02	NGF
CDCA7L	other			4,74E-02	MAOB
CTNNβ-LEF1	complex			4,74E-02	MYC
Gm-Csf Receptor	complex			4,74E-02	MYC
STAT3/5	group			4,74E-02	PIM1
ROR1	kinase			4,74E-02	MAP1B
CBP-ICSBP-IRF-1-PU.1	complex			4,74E-02	CYBB
Hmga1-rs1	transcription regulator			4,74E-02	NOS2
ACAT1	enzyme			4,74E-02	ABCA1
TRAM2	other			4,74E-02	COL1A1
OMG	G-protein coupled receptor			4,74E-02	MYC
MPO	enzyme			4,74E-02	NOS2
ADI PEG20	biologic drug			4,74E-02	MYC
GLRX3	enzyme			4,74E-02	Nppb
NOSIP	other			4,74E-02	MYC
GPC3	other			4,74E-02	MYC
CSDE1	enzyme			4,74E-02	MYC
MBNL1	other			4,74E-02	DMPK
PTPRG	phosphatase			4,74E-02	CD34
ZNF224	other			4,74E-02	TNFAIP3
GH2	other			4,74E-02	PIK3R1
PURB	transcription regulator			4,74E-02	MYC
TNKS	enzyme			4,74E-02	AXIN1
NAIP	other			4,74E-02	NOS2
AMD1	enzyme			4,74E-02	MYC
mir-140	microRNA			4,74E-02	HDAC4
mir-383	microRNA			4,74E-02	MYC
NID1	other			4,74E-02	NID2
STRA13	other			4,74E-02	MYC
LNPEP	peptidase			4,74E-02	NOS2
RPL15	other			4,74E-02	MYC
MAPKAPK5	kinase			4,74E-02	TNFAIP3
CALM1 (includes others)	other			4,74E-02	TNFAIP3
Hoxc11	other			4,74E-02	GDNF
PDE4D	enzyme			4,74E-02	PLAT
PHLDA1	other			4,74E-02	FAS
NCOA5	other			4,74E-02	MYC
SIGLEC11	other			4,74E-02	NOS2
BMP1	peptidase			4,74E-02	OGN
NME2	kinase			4,74E-02	MYC
TOR2A	other			4,74E-02	MYC
HES7	transcription regulator			4,74E-02	HEY2
RGS3	other			4,74E-02	MYC
CBR1	enzyme			4,74E-02	CDH1
RPA2	other			4,74E-02	MYC
FOXL1	transcription regulator			4,74E-02	SDC1
CIDEA	other			4,74E-02	XDH
STAM2	other			4,74E-02	MYC
PES1	other			4,74E-02	HMOX1
STAMBP	enzyme			4,74E-02	MYC
PLK3	kinase			4,74E-02	FAS
AGXT	enzyme			4,74E-02	COL3A1
BAMBI	other			4,74E-02	PENK
ADAMTS5	peptidase			4,74E-02	VCAN
PREB	transcription regulator			4,74E-02	ABCA1
EHMT1	transcription regulator			4,74E-02	CDH1
FXYD5	ion channel			4,74E-02	CDH1
PPP2R5A	phosphatase			4,74E-02	MYC
SCT	other			4,74E-02	AQP1
SC68376	chemical - kinase inhibitor			4,74E-02	NOS2
fomepizole	chemical drug			4,74E-02	HMOX1
2,5-hexanedione	chemical toxicant			4,74E-02	FAS
benzylamine	chemical - endogenous mammalian			4,74E-02	NOS2
butyrine	chemical - endogenous mammalian			4,74E-02	MYC
phenol derivative	chemical toxicant			4,74E-02	HMOX1
LFM-A13	chemical - kinase inhibitor			4,74E-02	HMOX1
fenfluramine	chemical drug			4,74E-02	PENK
oxazepam	chemical drug			4,74E-02	GADD45B
protoporphyrin IX	chemical - endogenous mammalian			4,74E-02	HMOX1
opioid	chemical drug			4,74E-02	HMOX1
flavonoid	chemical - endogenous non-mammalian			4,74E-02	HMOX1
butylbenzyl phthalate	chemical toxicant			4,74E-02	MYC
felodipine	chemical drug			4,74E-02	NOS2
erbstatin	chemical - kinase inhibitor			4,74E-02	NOS2
heme arginate	chemical drug			4,74E-02	HMOX1
gamma tocopherol	chemical drug			4,74E-02	NOS2
microcystin	chemical toxicant			4,74E-02	NOS2
des-Arg-9 bradykinin	chemical - endogenous mammalian			4,74E-02	CXCL6
Z-LEHD-FMK	chemical reagent			4,74E-02	SPHK1
dobutamine	chemical drug			4,74E-02	HMOX1
tyrphostin 47	chemical - kinase inhibitor			4,74E-02	NOS2
D-erythro-C16-ceramide	chemical - endogenous mammalian			4,74E-02	NOS2
poly(ADP-ribose)	chemical - endogenous mammalian			4,74E-02	NOS2
remifentanil	chemical drug			4,74E-02	NOS2
citrulline	chemical - endogenous mammalian			4,74E-02	NOS2
lipooligosaccharide	chemical toxicant			4,74E-02	NOS2
flunisolide	chemical drug			4,74E-02	NOS2
TNFRSF8	transmembrane receptor		-0,762	4,76E-02	ALDH18A1,FAS,JUNB,MYC
miR-635 (miRNAs w/seed CUUGGGC)	mature microRNA		0,275	4,78E-02	ANKRD1,AQP1,BTBD9,CD302,CDH1,DIO2,ECH1,FMOD,GPR84,GSTT1,HERPUD1,HYAL1,NOP56,PHKA2,PKP4,PRDM4,PRELP,SEMA7A,SH3PXD2B,SMCR8,STEAP4,TF,TNFAIP3,URB1,ZNF655
miR-607 (miRNAs w/seed UUCAAAU)	mature microRNA		1,369	4,85E-02	ARL5B,ATXN1,COL1A2,CXCL6,GGCX,PI15,ROBO1,SCARA3
miR-4750-5p (miRNAs w/seed UCGGGCG)	mature microRNA		-0,000	4,86E-02	ANTXR1,CSNK1E,DIO2,FCGRT,GGCX,IRS2,OLFML3,POU3F1,SESN2,TRIO,ZBTB2
miR-323b-3p (miRNAs w/seed CCAAUAC)	mature microRNA	Activated	2,439	4,89E-02	ALDH1L2,ARL5B,CD34,EPHA3,FRMD4B,OGN,OLFML2B,SAT2,SERPINE2,SLC5A7,SMARCA2,VCAN
TNFAIP2	other			4,90E-02	CITED2,PLAT
BDKRB2	G-protein coupled receptor			4,90E-02	CTGF,FOXO1
NDRG1	kinase			4,90E-02	CD82,CDH1
S1PR1	G-protein coupled receptor			4,90E-02	HGF,JUNB
MST1R	kinase			4,90E-02	CDH1,MYC
superoxide	chemical - endogenous mammalian			4,90E-02	AVPR1A,HMOX1
nimesulide	chemical drug			4,90E-02	EDNRA,NOS2
retinol	chemical drug			4,90E-02	SLC5A5,TF
miR-3944-3p (miRNAs w/seed UCGGGCU)	mature microRNA		-0,154	4,97E-02	ANTXR1,AXIN1,CSNK1E,DIO2,FBLN1,FCGRT,GGCX,IRS2,LMTK2,OLFML3,SESN2,WFS1,ZBTB2
miR-451a (and other miRNAs w/seed AACCGUU)	mature microRNA		1,888	4,98E-02	C16orf72,CDKN2B,FAM110C,FBLN5,HEG1,IGSF10,MR1,PSMB8,SMARCA2
NGF	growth factor	Activated	2,732	6,05E-02	CDH1,EGR1,EGR2,FAS,HMOX1,JUNB,MYC,TRIO
IRF3	transcription regulator		-1,941	7,35E-02	IRF7,JUNB,MFAP2,NOS2,TIMP3,TNFAIP3
trovafloxacin	chemical drug	Activated	2,000	8,04E-02	HMOX1,IL17RA,JUNB,TNFAIP3
NR5A2	ligand-dependent nuclear receptor		1,925	1,06E-01	CTRL,GADD45G,HP,JUNB
GSK3B	kinase		-1,980	1,34E-01	CXCL6,IRS2,MYC,NOS2
POMC	other		1,887	1,70E-01	GSTM5,HMOX1,JUNB,NOS2
SPI1	transcription regulator		-1,934	1,80E-01	CYBB,FCGRT,IL1RN,MME,MYC,NOS2
EPO	cytokine	Activated	2,420	2,02E-01	EGR1,FAS,IFI27L2,JUNB,LY6E,MYC,PIK3IP1,PIM1,TF
CDKN1B	kinase		-1,941	2,55E-01	EPHA2,MYC,RRAD,SMAD7
CLDN7	other		1,980	3,30E-01	C3,CA12,CTGF,UBE2L6
PPARD	ligand-dependent nuclear receptor		-1,980	5,61E-01	ACADVL,ECH1,GAS6,PCP4L1
cholesterol	chemical - endogenous mammalian		-1,970	1,00E00	ABCA1,EPHX1,RGS16,SAA2
