# Supplementary material for: Pint lincRNA connects the p53 pathway with epigenetic silencing by the Polycomb repressive complex 2
Source: Genome Biol. 2013 Sep 26;14(9):R104. doi: 10.1186/gb-2013-14-9-r104 (PMC4053822; doi:10.1186/gb-2013-14-9-r104)
Supplement: Additional file 5 — Table S4 Genes affected by p53 inhibition. [file gb-2013-14-9-r104-S5.XLSX]

## Sheet: Sheet1
GENES AFFECTED BY P53 KNOCKDOWN (B>3)
Probeset_id	GeneID	GeneName	logFC	B
10377550	NM_001127233	Trp53	-1.6928	19.1095
10354168	NM_018775	Tbc1d8	-2.07193	18.0689
10588691	NM_008317	Hyal1	-1.64849	17.9066
10532784	NM_026805	Svop	-1.50236	17.1907
10361887	NM_022032	Perp	-1.99057	16.9612
10400479	NM_008701	Nkx2-9	-1.89498	16.8536
10373542	NM_016811	Dgka	-1.46602	16.511
10584549	NM_178227	Scn3b	-2.08256	16.3443
10547153	NM_009662	Alox5	-1.92568	15.9844
10592001	NM_011176	St14	-1.78367	15.9475
10402808	NM_010588	Jag2	-1.39701	15.5177
10399478	NM_015763	Lpin1	-1.25276	15.4249
10385384	NM_172524	Nipal4	-1.37662	15.3519
10529457	NM_153107	Cpz	-1.51655	15.2537
10371188	NM_176954	Celf5	-1.32616	15.2332
10385036	NM_008005	Fgf18	-1.54985	15.2176
10495625	NM_170778	Dpyd	-1.73492	14.9416
10449775	NM_008716	Notch3	-1.28404	14.869
10485624	NM_178695	Prrg4	-1.68374	14.8383
10385391	NM_133769	Cyfip2	-1.37411	14.8071
10512791	NM_198664	Tbc1d2	-1.21862	14.7357
10430794	NM_013872	Pmm1	-1.15016	14.6137
10585398	NM_177350	Gldn	-1.2793	14.6096
10517401	NM_001013756	Grhl3	-1.49123	14.5245
10573549	NM_026791	Fbxw9	-1.13012	14.281
10375503	NM_053166	Trim7	-1.41055	14.1947
10428594	NM_177225	Samd12	-1.32701	14.1836
10398996	NM_024223	Crip2	-1.36697	14.1683
10530100	NM_178407	Arap2	-1.39133	14.0735
10574350	NM_008609	Mmp15	-1.61863	14.0541
10489569	NM_011125	Pltp	-1.20995	14.0132
10487722	NM_001081162	Slc4a11	-1.50507	13.9065
10499545	NM_010108	Efna3	-1.0418	13.8734
10460841	NM_001033342	Cdc42bpg	-1.16315	13.8598
10529671	NM_001102414	Slc2a9	-1.03026	13.814
10387536	NM_009853	Cd68	-1.0426	13.7698
10538459	NM_007472	Aqp1	1.11254	13.5806
10588357	NM_175324	Acad11	-0.962599	13.5804
10569618	NM_178642	Ano1	-1.23794	13.5008
10574545	NM_172759	Ces5	-1.6678	13.4331
10583090	NM_019471	Mmp10	-1.03378	13.4222
10394119	NM_178763	Zfp750	-1.19018	13.3937
10481272	BC099566	1700007K13Rik	-1.62495	13.2742
10345404	AK082264	C230030N03Rik	-1.01192	13.2166
10454709	NM_001166406	Kif20a	1.01267	13.0877
10517009	NM_031393	Sytl1	-1.1706	13.0737
10353010	NM_008651	Mybl1	-1.06788	13.0663
10607183	NM_178358	Lhfpl1	-1.6477	12.9566
10475324	NM_009897	Ckmt1	-1.50897	12.9232
10356172	NM_001003948	Pid1	-1.01981	12.8725
10426016	NM_013882	Gtse1	-0.8067	12.8464
10494889	NM_177857	Dennd2c	-0.911344	12.7268
10405693	NM_029653	Dapk1	-1.11453	12.7248
10547943	NM_146171	Ncapd2	1.07001	12.6947
10345411	NM_183019	Arhgef4	-1.0018	12.5755
10604620	NM_001166365	Fam122b	-0.999635	12.5384
10456988	NM_053117	Pard6g	-1.05235	12.5105
10550660	NM_001010836	Ppp1r13l	-0.867543	12.5005
10485718	NM_001128103	Ano3	-1.53165	12.4315
10345981	NM_011729	Ercc5	-0.882186	12.386
10509790	NM_175438	Aldh4a1	-1.06528	12.3212
10568705	NM_001143802	Fam196a	-1.27659	12.3029
10397606	NM_011648	Tshr	-1.87766	12.1248
10583992	NM_001129787	Igsf9b	-1.11791	12.0907
10521471	NM_172994	Ppp2r2c	-1.82054	12.0385
10424607	NM_008975	Ptp4a3	-0.817389	12.0252
10369783	NM_178679	Zfp365	-1.00107	11.9765
10514779	NM_178143	Prkaa2	-1.44333	11.9664
10605874	NM_001161432	Eda2r	-0.919011	11.9593
10496373	NM_030143	Ddit4l	-0.923297	11.951
10421526	NM_009029	Rb1	-0.982009	11.9494
10376201	NM_001083929	Gpx3	-1.22272	11.9472
10438769	NM_016674	Cldn1	1.1148	11.9067
10349694	NM_178079	Pm20d1	-1.7866	11.8808
10377405	NM_011496	Aurkb	1.03042	11.875
10594774	NM_007630	Ccnb2	1.00381	11.8141
10415388	NM_020490	Ltb4r2	-1.13414	11.7844
10569181	NM_022654	Lrdd	-1.01354	11.7603
10592266	NM_001145960	Slc37a2	-1.0113	11.758
10372121	NM_001033332	Tmtc3	-1.03214	11.7568
10412267	NM_008396	Itga2	-1.30549	11.7122
10433104	NM_013866	Zfp385a	-1.02893	11.6807
10421697	BC116748	9030625A04Rik	-0.833667	11.6662
10568714	NM_001081117	Mki67	1.1829	11.6386
10398885	NM_001024602	AW555464	-0.761413	11.6364
10501104	NM_172271	Slc6a17	0.951233	11.5791
10433373	NM_001127725	Sec14l5	-0.883114	11.5594
10497673	NM_009517	Zmat3	-0.717631	11.5455
10519527	NM_011076	Abcb1a	-1.10958	11.5437
10564857	NM_173011	Idh2	0.80216	11.5399
10365682	NM_001128086	Anks1b	-1.41815	11.5133
10398039	NM_001168294	Serpina3f	1.33383	11.5129
10490104	NM_011497	Aurka	1.07412	11.4703
10397763	BC066161	9030617O03Rik	-0.817777	11.4435
10346365	NM_199007	Sgol2	0.988934	11.4319
10474064	NM_001025246	Trp53i11	-0.998385	11.4291
10511290	NM_009400	Tnfrsf18	-1.1014	11.4285
10420957	NM_001162365	Ptk2b	-0.937771	11.3995
10458999	NM_010181	Fbn2	0.868311	11.3831
10440314	NM_178721	Cadm2	-1.01924	11.3814
10469457	NM_026162	Plxdc2	-0.679653	11.3393
10477986	NM_010923	Nnat	0.83225	11.2268
10397364	NM_145447	Mfsd7c	-0.96264	11.221
10450374	L78788	D17H6S56E-5	1.35349	11.2099
10497831	NM_009828	Ccna2	0.881998	11.2059
10571252	NM_031374	Tex15	-1.45096	11.1996
10365640	NM_145423	Slc5a8	-1.06712	11.1988
10425852	NM_133167	Parvb	-0.796192	11.196
10504375	NM_173788	Npr2	-0.77084	11.1787
10488678	NM_001159376	Dusp15	-1.5158	11.1553
10474875	NM_029617	Casc5	1.13146	11.1409
10371220	NM_010304	Gna15	-1.30037	11.1334
10578574	NM_175162	Stox2	-1.005	11.0979
10608719	---	NA	-0.727577	11.0852
10437765	NM_146067	Cpped1	-0.791337	11.0851
10505779	NM_139306	Acer2	-1.04428	11.0724
10534570	NM_178751	Orai2	-0.739097	11.0641
10591781	NM_028390	Anln	1.002	11.0273
10411306	NM_012048	Polk	-0.790015	11.0256
10596637	NM_178907	Mapkapk3	-0.678558	11.0007
10351455	NM_009063	Rgs5	-1.27787	10.994
10435712	BC131959	Cd80	-1.04115	10.9771
10521337	NM_173402	Rgs12	-0.940696	10.9401
10606366	NM_199468	Zcchc5	1.00463	10.8526
10533446	NM_001039153	Tctn1	-0.796932	10.8498
10559649	NM_183405	Cox6b2	-0.892937	10.8275
10394843	---	NA	-0.916823	10.7851
10601659	NM_026838	Srpx2	0.895321	10.7654
10521391	NM_030721	Acox3	-0.892197	10.6973
10362495	NM_009925	Col10a1	-0.7653	10.6815
10384223	NM_008343	Igfbp3	1.00093	10.6457
10379727	NM_001081957	Gm11428	0.912867	10.6407
10592420	NM_178737	AW551984	0.942499	10.6381
10557156	NM_011121	Plk1	1.10679	10.6288
10562637	NM_172301	Ccnb1	1.10347	10.5883
10413874	NM_001081130	Ogdhl	-0.841513	10.552
10479041	NM_019547	Rbm38	-0.95577	10.5238
10357676	NM_008795	Cdk18	-0.845333	10.5232
10562251	NM_011322	Scn1b	-0.999244	10.4895
10500710	NM_172295	BC037703	-1.28524	10.4703
10449236	NM_019731	Nme4	-0.827081	10.4367
10347583	NM_010043	Des	-0.874228	10.4237
10488322	NM_001033348	Ralgapa2	-0.95523	10.4095
10573261	NM_024184	Asf1b	0.883219	10.3984
10393926	NM_026428	Dcxr	-0.655165	10.3977
10487577	NM_181589	Ckap2l	1.16673	10.3937
10469816	NM_031167	Il1rn	0.754567	10.3608
10578572	NM_001114311	Stox2	-1.18808	10.3146
10394778	NM_016677	Hpcal1	-0.864256	10.2521
10488709	NM_001134300	8430427H17Rik	-0.804054	10.223
10496592	NM_010260	Gbp2	0.87229	10.221
10448700	NM_023040	Gfer	-0.639511	10.1778
10487340	NM_144818	Ncaph	0.736309	10.1724
10581363	NM_177150	Cenpt	-0.676004	10.1705
10594973	NM_001081153	Unc13c	-0.917291	10.1504
10491083	NM_178772	Nceh1	-0.637273	10.1162
10418205	NM_207229	Plac9	0.662939	10.0972
10435704	NM_009855	Cd80	-0.924882	10.0757
10541729	NM_013538	Cdca3	1.03479	10.0257
10426669	NM_030159	Troap	0.784709	10.0101
10470775	NM_207298	Cercam	-0.799177	9.97125
10478048	NM_008489	Lbp	0.731816	9.96857
10573583	NM_010764	Man2b1	-0.821365	9.96805
10607877	NM_026662	Prps2	-0.700031	9.96656
10357875	NM_007570	Btg2	-0.732353	9.95695
10493137	NM_001033484	Iqgap3	0.868494	9.949
10415392	NM_008519	Ltb4r1	-1.0614	9.94807
10543879	NM_001013366	Wdr91	-0.754874	9.94409
10372891	NM_001081037	Srgap1	-0.654093	9.92529
10372668	NM_010786	Mdm2	-0.961006	9.91808
10587829	NM_001142916	Plod2	-0.71309	9.82493
10488879	NM_008180	Gss	-0.687943	9.82207
10565315	NM_010176	Fah	-0.849847	9.80794
10514732	NM_177732	Slc35d1	-0.780615	9.80695
10474984	NM_133851	Nusap1	1.28772	9.78791
10407591	NM_033269	Chrm3	-0.788102	9.7817
10376490	NM_139298	Wnt9a	-0.778032	9.76911
10484283	NM_016744	Pde1a	0.781022	9.6497
10471424	NM_153560	Fam102a	-0.827486	9.64501
10450519	NM_001163763	Tcf19	0.77751	9.63672
10461237	NM_008144	Bscl2	-0.609728	9.62608
10512640	NM_015828	Gne	-0.69233	9.61026
10350838	NM_026515	2810417H13Rik	0.783999	9.60339
10558441	NM_008598	Mgmt	-0.650891	9.57702
10451167	NM_198167	Tmem63b	-0.699954	9.5702
10492682	NM_133187	Fam198b	-0.691059	9.52795
10440513	NM_144853	Cyyr1	-1.3506	9.52234
10591853	NM_194263	Tbx20	-0.610655	9.50407
10477717	NM_011171	Procr	-0.609486	9.47362
10524631	NM_145209	Oasl1	0.750693	9.44743
10458828	NM_033037	Cdo1	0.969537	9.44516
10432511	NM_012025	Racgap1	1.01368	9.43896
10388352	NM_197943	Sgsm2	-0.766721	9.43835
10573348	NM_007578	Cacna1a	-0.659585	9.4058
10403743	NM_008380	Inhba	-0.753318	9.32614
10457359	NM_001081287	Mpp7	-1.17564	9.31213
10572345	NM_001146153	Homer3	-0.678791	9.31011
10398052	NR_033450	Serpina3h	0.813094	9.30961
10419867	NM_183174	Homez	-0.784802	9.30029
10480090	NM_001001309	Itga8	-0.872385	9.29051
10499904	NM_008412	Ivl	-1.47639	9.27903
10399540	NM_172574	Pqlc3	-0.780295	9.25186
10562989	NM_153679	Cpt1c	-0.619263	9.24706
10358057	NM_175259	Shisa4	-0.672634	9.24461
10486875	NM_172673	Frmd5	0.800841	9.23824
10471154	NM_007494	Ass1	-0.585712	9.21436
10346015	NM_009930	Col3a1	0.669845	9.19987
10394498	NM_172470	Wdr35	-1.18493	9.19414
10565852	NM_175388	Rnf169	-0.587254	9.19224
10360053	NM_025557	Pcp4l1	0.626273	9.19134
10560434	NM_026111	Qpctl	-0.648336	9.18088
10495316	NM_019976	Psrc1	-0.66328	9.17821
10569102	NM_016850	Irf7	0.634252	9.17241
10489759	NM_028072	Sulf2	-0.647392	9.16781
10430289	NM_025931	Ift27	-0.927388	9.16606
10452648	NM_145158	Emilin2	0.585825	9.16006
10456363	NM_010307	Gnal	-1.30029	9.14794
10521602	NM_175937	Cpeb2	-0.673613	9.13818
10481518	NM_022415	Ptges	-0.64743	9.12145
10574572	NM_197999	2210023G05Rik	-1.19921	9.11699
10543939	BC064033	Fam180a	-0.628832	9.11569
10457587	NM_145492	Zfp521	0.663307	9.11493
10462796	NM_010615	Kif11	1.15825	9.09376
10541862	NM_178787	Iffo1	-0.692246	9.08123
10393662	NM_008730	Nptx1	-0.675081	9.04945
10472095	NM_028607	Bloc1s2	-0.735533	9.02046
10584208	NM_021339	Cdon	0.673546	9.01127
10464409	NM_178421	Nanos1	-0.921287	9.00294
10579532	NM_198095	Bst2	0.615323	8.99641
10460468	NM_019861	Ctsf	-0.652785	8.98779
10509868	NM_029097	Atp13a2	-0.698721	8.98054
10430533	NM_008427	Kcnj4	-0.828932	8.97319
10535043	NM_008808	Pdgfa	-0.630983	8.97246
10504470	NM_010790	Melk	0.99536	8.96663
10356712	NM_008440	Kif1a	-0.643531	8.95832
10472820	NM_008397	Itga6	-1.05241	8.95735
10586079	NM_176922	Itga11	0.771851	8.94336
10541496	NM_015776	Mfap5	0.744987	8.93145
10414065	NM_013473	Anxa8	-0.594902	8.91531
10349157	NM_001174170	Serpinb2	-0.939529	8.90862
10460738	NM_026410	Cdca5	0.992649	8.90065
10519497	NM_054098	Steap4	1.38205	8.87973
10492136	NM_019978	Dclk1	0.574813	8.8722
10353102	NM_177834	Cpa6	0.882691	8.8545
10515396	NR_024078	Btbd19	-0.68989	8.8485
10520521	NM_007681	Cenpa	0.955564	8.8464
10564482	NM_201639	Synm	-0.712801	8.84447
10579277	NM_178771	Klhl26	-0.735807	8.81957
10531415	NM_021274	Cxcl10	1.24731	8.79739
10567750	NM_207239	Gtf3c1	-0.688463	8.74352
10456513	NM_013596	Mc5r	1.5289	8.7363
10528567	NM_001002897	Atg9b	-1.42136	8.72464
10413574	NM_019460	Sfmbt1	-0.722721	8.72125
10440534	NM_011782	Adamts5	1.0136	8.72108
10351259	NM_054087	Slc19a2	-0.745233	8.71311
10474825	NM_026412	D2Ertd750e	1.08151	8.69961
10572906	NM_008566	Mcm5	0.659165	8.69624
10398446	NM_172119	Dio3	0.85901	8.68874
10379228	NM_010927	Nos2	1.04795	8.66329
10402490	NM_001042699	4831426I19Rik	0.53736	8.65637
10606206	DQ975302	C77370	-1.00053	8.64043
10376950	NM_008885	Pmp22	0.653331	8.62997
10408239	NM_013548	Hist1h3f	0.713365	8.6208
10383684	NM_010718	Limk2	-0.574244	8.61313
10554325	NM_029835	5730590G19Rik	0.816987	8.60162
10587284	NM_134255	Elovl5	0.554337	8.60023
10546567	BC048939	A130022J15Rik	-0.771651	8.59261
10484888	NM_008982	Ptprj	-0.559333	8.58445
10547621	NM_031159	Apobec1	-0.672209	8.55086
10365428	NM_028709	Btbd11	-0.750278	8.54276
10531737	NM_152803	Hpse	0.756744	8.53082
10416215	NM_033325	Loxl2	0.612195	8.52671
10608646	---	NA	1.07129	8.50947
10524004	NM_172716	Pcgf3	-0.6353	8.50789
10540738	NM_001033244	Fancd2	0.73163	8.50717
10516932	NM_144907	Sesn2	-0.622476	8.48438
10465580	NM_026675	Nudt22	-0.844154	8.47542
10429691	NM_134087	Fam83h	-0.912365	8.4458
10523182	NM_009704	Areg	-1.57018	8.42405
10510129	NM_011303	Dhrs3	0.675625	8.4135
10443463	NM_007669	Cdkn1a	-0.530039	8.39646
10366983	NM_001113211	Tmem194	0.768519	8.39635
10497520	NM_007900	Ect2	0.975053	8.38371
10442219	NM_144515	Zfp52	-0.737493	8.36635
10427590	NM_148938	Slc1a3	0.728612	8.36398
10472893	NM_023057	B230120H23Rik	-0.532037	8.35542
10408490	NM_025588	Exoc2	-0.713965	8.34752
10588696	NM_019750	Nat6	-0.796819	8.34196
10594251	NM_024245	Kif23	0.81307	8.33664
10542836	NM_001081237	Klhdc5	-0.621329	8.32617
10434224	---	NA	-0.955534	8.3254
10592237	NM_007915	Ei24	-0.647609	8.30839
10434758	NM_145933	St6gal1	-0.696459	8.30639
10357604	NM_019777	Ikbke	-0.630936	8.29661
10485597	NM_144804	Depdc7	-1.23878	8.28643
10498992	NM_011905	Tlr2	0.929876	8.2828
10393714	NM_183137	2410002I01Rik	-0.56283	8.27183
10369702	NM_027384	Tet1	-0.711377	8.24354
10587503	NM_172507	Sh3bgrl2	-0.877113	8.24203
10368289	NM_008813	Enpp1	0.615672	8.23973
10357870	NM_054077	Prelp	0.55446	8.23502
10391103	NM_010593	Jup	-0.617073	8.22227
10383472	NM_133223	Rac3	0.753471	8.21406
10554233	NM_026531	Aen	-0.596478	8.20323
10389606	NM_175563	Prr11	0.944944	8.20082
10352661	NM_008976	Ptpn14	-0.508579	8.1857
10498386	NM_001162884	Igsf10	0.775928	8.18395
10553788	NM_009728	Atp10a	0.641897	8.16679
10529656	NM_010942	Nsg1	0.631123	8.15067
10511755	NM_177327	Wwp1	-0.520772	8.13989
10502805	NM_008966	Ptgfr	0.671787	8.13876
10362245	NM_013511	Epb4.1l2	0.501758	8.13183
10469066	NM_028804	Ccdc3	-0.739237	8.10944
10586118	NM_138304	Calml4	0.702202	8.10415
10474902	NM_011234	Rad51	0.702654	8.10248
10359307	NM_177839	Tnn	0.593792	8.09441
10350392	NM_009791	Aspm	1.08368	8.08677
10549361	NM_026281	Tm7sf3	-0.632712	8.08131
10556640	NM_182995	6330503K22Rik	-1.0438	8.08022
10607602	NM_011147	Ppef1	-1.39858	8.07046
10373918	NM_008501	Lif	-0.609894	8.06363
10444883	NM_001008424	Cdsn	0.807483	8.05656
10524169	NM_011132	Pole	0.788853	8.03414
10489107	NM_018851	Samhd1	0.714386	8.01281
10496539	NM_153564	Gbp5	1.10003	7.99831
10474769	NM_009773	Bub1b	1.05147	7.99563
10396936	NM_001146217	Smoc1	0.645547	7.9933
10554281	NM_145946	Fanci	0.780757	7.99155
10495094	NM_175398	6530418L21Rik	-0.825802	7.98469
10603551	NM_007807	Cybb	0.644814	7.98063
10593740	NM_001025375	Wdr61	-0.690845	7.9589
10381603	NM_020510	Fzd2	0.549907	7.9501
10408202	NM_013548	Hist1h3f	0.595494	7.94821
10563303	NM_007527	Bax	-0.530882	7.94558
10590830	BC119072	AK129341	-1.05979	7.93332
10485745	NM_001128103	Ano3	-1.62971	7.93195
10458033	NM_133774	Stard4	0.634433	7.92086
10389134	NM_172796	Slfn9	1.00137	7.90981
10579199	NM_001007570	Slc25a42	-0.793204	7.888
10390707	NM_011623	Top2a	0.993566	7.87397
10487894	NM_175445	Rassf2	0.767873	7.87143
10377938	NM_007933	Eno3	0.846292	7.8699
10577315	NM_007426	Angpt2	-0.557189	7.86974
10409065	NM_207232	Ptpdc1	-0.768336	7.8612
10420254	NM_008572	Mcpt8	-0.535482	7.85674
10462035	NM_008492	Ldhb	-0.538006	7.85399
10353272	NM_025303	Stau2	-0.725622	7.84499
10516064	NM_029662	Mfsd2a	0.568817	7.84063
10379153	NM_009657	Aldoc	0.606058	7.83583
10437040	NM_028083	Chaf1b	0.617228	7.83564
10572130	NM_008509	Lpl	0.863327	7.82772
10494405	NM_178215	Hist2h3b	0.54487	7.82197
10405566	NM_177809	AU042651	-0.632454	7.81455
10569335	NR_001592	H19	0.844889	7.79308
10516956	NM_133888	Smpdl3b	-0.656507	7.79068
10568247	NM_026999	Zfp688	-0.600264	7.79041
10529206	NM_022424	Fndc4	0.696493	7.78789
10357773	NM_008575	Mdm4	-0.663674	7.77918
10392856	NM_025400	Nat9	-0.757122	7.76387
10575733	NM_028131	Cenpn	0.934876	7.74043
10491699	NM_008006	Fgf2	-0.622294	7.73223
10579799	NM_145599	Tmem184c	-0.622259	7.72193
10498383	NM_001162884	Igsf10	0.683504	7.72109
10516529	NM_172875	Adc	-0.6398	7.70874
10357986	NM_007955	Ptprv	-0.774901	7.701
10554808	NM_008055	Fzd4	0.715933	7.69994
10462866	NM_001164362	Cep55	1.06431	7.69888
10511382	NM_010945	Nsmaf	-0.777485	7.68715
10430825	NM_025639	Cenpm	0.801459	7.6655
10376074	NM_001136076	P4ha2	0.627495	7.66076
10349404	NM_145128	Mgat5	-0.643125	7.65747
10546454	NM_175314	Adamts9	0.512555	7.65285
10460400	NM_001162946	Pcx	-0.594909	7.64377
10443332	NM_011145	Ppard	-0.57687	7.6343
10566454	NM_028444	Prkcdbp	0.555073	7.60853
10532741	NM_146162	Tmem119	0.696379	7.58639
10397054	NM_001165256	Dcaf4	-0.919682	7.57956
10369844	NM_031397	Bicc1	0.489267	7.57734
10481772	NM_178888	Garnl3	-0.762226	7.55465
10583519	NM_010493	Icam1	-0.613516	7.54326
10567289	NM_138649	Syt17	-0.62102	7.53788
10443319	NM_027185	Def6	-0.759978	7.51652
10599348	NM_016886	Gria3	-0.701772	7.50819
10587085	NM_001113283	BC031353	-0.587275	7.49508
10420891	NM_172604	Scara3	0.666199	7.45674
10402783	BC138468	Ahnak2	-0.514808	7.4545
10363541	NM_007494	Ass1	-0.874566	7.44002
10509965	NM_010139	Epha2	-0.57225	7.43735
10438681	NM_201375	Kng2	0.828003	7.43674
10502791	NM_133871	Ifi44	0.500773	7.40614
10520604	NM_133918	Emilin1	0.647543	7.3931
10487480	NM_001113179	Bub1	0.915886	7.38579
10377265	NM_177320	Pik3r5	0.538109	7.3733
10383502	NM_001038653	Slc16a3	0.731272	7.36318
10484894	NM_008982	Ptprj	-0.562931	7.34792
10481056	NM_008714	Notch1	-0.645514	7.31798
10360373	NM_001177349	E030037K03Rik	0.849557	7.31104
10371846	NM_001042558	Apaf1	-0.702931	7.29702
10560655	NM_020486	Bcam	-0.692946	7.28918
10589368	NM_172775	Plxnb1	-0.625243	7.27293
10415021	NM_134076	Abhd4	-0.498801	7.26175
10516484	NM_008126	Gjb3	0.706079	7.26116
10350113	NM_026823	Arl8a	-0.457134	7.24894
10410309	---	NA	-0.992221	7.24687
10451123	NM_022880	Slc29a1	0.590829	7.2429
10393241	NM_016857	Exoc7	-0.555089	7.23524
10398085	NM_028419	Glrx5	-0.539327	7.2314
10518957	NM_007859	Dffb	-0.861657	7.2195
10356475	NM_177305	Arl4c	-0.567847	7.20379
10504294	NM_001037709	Rusc2	-0.554398	7.20185
10419323	NM_144553	Dlgap5	1.12379	7.19926
10459496	NM_178793	Ccbe1	-0.609615	7.19922
10571657	NM_007981	Acsl1	0.67436	7.18662
10410311	NM_001001186	Zfp456	-0.769923	7.17893
10453429	NM_008838	Pigf	-0.965626	7.1767
10472034	NR_033304	Lypd6	0.728817	7.17201
10399696	NM_001081977	Rnf144a	0.590285	7.16104
10574560	BC117742	2310038E17Rik	-0.922388	7.15616
10568150	NM_145588	Kif22	0.938021	7.15562
10484463	NM_009776	Serping1	0.642565	7.15136
10473356	NM_019949	Ube2l6	0.61721	7.13396
10478415	NM_016873	Wisp2	0.817035	7.12629
10436809	AF358257	4931408A02Rik	-0.648042	7.12548
10350297	NM_001081258	Kif14	0.799244	7.11873
10354677	NM_001081433	Ankrd44	-0.53519	7.10043
10416230	NM_020275	Tnfrsf10b	-0.616326	7.08915
10431017	NM_178869	Ttll1	-0.527278	7.08444
10533751	NM_011256	Pitpnm2	-0.693384	7.08231
10489391	NM_007398	Ada	0.546592	7.07671
10562563	NM_007633	Ccne1	0.66969	7.07132
10570434	NM_026820	Ifitm1	0.921142	7.06655
10528915	NM_021288	Tyms	0.594252	7.05994
10570957	NM_013834	Sfrp1	0.662036	7.05975
10554693	NM_023377	Stard5	-0.454953	7.04528
10474381	NM_139303	Kif18a	0.978744	7.03884
10432032	NM_009504	Vdr	0.619304	7.0311
10437272	NM_001081280	Nlrc3	-0.624198	7.03089
10439612	NM_172506	Boc	0.473458	7.01889
10369690	NM_027384	Tet1	-0.584744	6.98146
10587107	NM_010864	Myo5a	-0.489976	6.98068
10531899	NM_178741	Klhl8	-0.892658	6.96559
10479981	NM_008091	Gata3	-0.593652	6.96264
10367544	NM_001113470	Ctdsp2	0.455965	6.95891
10446074	NM_010931	Uhrf1	0.665155	6.95307
10545045	NM_153574	Fam13a	-0.848217	6.91444
10514221	NM_007408	Plin2	-0.498204	6.88999
10520419	NM_133907	Ube3c	-0.740041	6.87185
10499483	NM_134469	Fdps	0.514961	6.86682
10399671	NM_016677	Hpcal1	-0.613586	6.85502
10607143	NM_007603	Capn6	0.78881	6.85497
10555235	NM_177231	Arrb1	0.57004	6.85464
10497752	NM_025821	Carhsp1	-0.59902	6.8528
10506571	NM_053272	Dhcr24	0.59302	6.84653
10515431	NM_134471	Kif2c	1.19375	6.82474
10388389	NM_010430	Hic1	-0.533212	6.8228
10542079	NM_008021	Foxm1	0.708742	6.81993
10521824	NM_011435	Sod3	0.55848	6.81744
10529034	NM_026770	Cgref1	-0.673016	6.8128
10413710	NM_027289	Nt5dc2	0.480462	6.8092
10461735	NM_145935	Glyat	-0.961531	6.798
10496569	NM_145545	Gbp6	0.922519	6.79738
10434668	NM_133706	Tmem97	0.567837	6.7716
10591947	NM_025862	Acad8	-0.740353	6.75664
10576854	NM_183315	Ctxn1	-0.56231	6.7539
10432986	NM_153416	Aaas	-0.47147	6.7359
10374236	NM_009477	Upp1	-0.631019	6.73324
10504218	NM_019874	Dnajb5	-0.569718	6.73255
10581395	NM_009195	Slc12a4	-0.550196	6.7289
10554445	NM_145150	Prc1	1.13978	6.72392
10427125	NM_008344	Igfbp6	0.543474	6.72139
10526687	BC052497	2010007H12Rik	-0.553895	6.71612
10531994	NM_194336	Mpa2l	0.915313	6.70914
10514054	NM_001113209	Nfib	0.489262	6.69335
10495562	NM_175413	Lrrc39	-1.09581	6.67374
10359890	NM_023284	Nuf2	1.14968	6.67335
10354085	NM_019570	Rev1	-0.501048	6.66261
10555205	NM_201352	Gdpd5	-0.564006	6.66024
10523001	NM_026735	Mobkl1a	-0.535862	6.64241
10473058	NM_145525	Osbpl6	-0.58385	6.63715
10587266	NM_010295	Gclc	-0.487205	6.62872
10387768	NM_017366	Acadvl	-0.457477	6.58669
10501244	NM_028779	Ampd2	-0.475729	6.58636
10523579	NM_029270	Arhgap24	-0.467542	6.5828
10367641	NM_172308	Mthfd1l	0.558567	6.56707
10464688	NM_026720	Ankrd13d	-0.609724	6.56307
10568785	NM_009760	Bnip3	0.723222	6.55206
10571128	NM_054057	Prosc	-0.463215	6.54334
10564631	NM_023908	Slco3a1	0.521816	6.53645
10569504	NM_024290	Tnfrsf23	-0.461743	6.52726
10589061	NM_026378	Dalrd3	-0.547252	6.52292
10556297	NM_009627	Adm	0.513283	6.51586
10553354	NM_175272	Nav2	-0.576105	6.50734
10488687	NM_178939	Pdrg1	-0.638723	6.50454
10378053	NM_144526	Fam64a	0.957146	6.50298
10493449	NM_013691	Thbs3	0.508593	6.48693
10582809	NM_009387	Tk1	0.753095	6.48434
10508996	BC138271	2610002D18Rik	0.519894	6.48297
10482766	NM_023396	Rprm	-1.07148	6.48288
10371676	NM_175158	Utp20	-0.563152	6.46864
10544891	NM_172729	Nod1	0.661667	6.4669
10505187	NM_011673	Ugcg	0.521876	6.46217
10370259	NM_009929	Col18a1	-0.665199	6.46215
10593260	NM_172922	Ankk1	-0.55151	6.4478
10588263	NM_033314	Slco2a1	0.478726	6.44086
10457872	NM_139143	Slc39a6	-0.451865	6.43472
10377473	NM_011786	Aloxe3	-0.795477	6.43405
10546163	NM_008564	Mcm2	0.5306	6.42815
10492335	NM_028712	Rap2b	-0.55366	6.40801
10436456	NM_011173	Pros1	-0.506597	6.40136
10444258	NM_010724	Psmb8	0.599235	6.40112
10414269	NM_009760	Bnip3	0.634906	6.38274
10441740	NM_026644	Agpat4	-0.642397	6.38238
10503259	NM_021897	Trp53inp1	-0.546908	6.33447
10364769	NM_011789	Apc2	-0.767638	6.32192
10504518	NM_022811	Polr1e	-0.615327	6.32102
10538832	NM_019499	Mad2l1	0.708503	6.32031
10587383	NM_153098	Cd109	-0.560179	6.31741
10466935	NM_011272	Rln1	-0.713491	6.31577
10401149	NM_013738	Plek2	-0.816711	6.31161
10348087	NM_172974	Cops7b	-0.514419	6.31139
10524621	NM_011854	Oasl2	0.663653	6.30654
10563085	NM_010189	Fcgrt	0.491478	6.29394
10579872	NM_009412	Tpd52	-0.76873	6.28822
10500808	NM_133859	Olfml3	0.554804	6.28645
10549097	NM_008492	Ldhb	-0.565715	6.27686
10401713	NM_153415	Pomt2	-0.451847	6.2727
10591773	NM_016957	Hmgn2	0.540235	6.26421
10594967	NM_001081153	Unc13c	-0.870564	6.25475
10396079	NM_178253	Klhdc1	-1.06137	6.25397
10444028	NM_030697	Kank3	-0.829845	6.25205
10495596	NM_001113478	Frrs1	-0.648317	6.25153
10394823	---	NA	-0.554648	6.24837
10427095	NM_153533	Tenc1	0.522537	6.24169
10568521	BC044749	2310057M21Rik	-0.552684	6.23575
10502552	NM_009899	Clca1	0.781576	6.22239
10559385	NM_145379	Mrgprf	0.729034	6.20956
10363786	NM_146005	Ank3	-0.445878	6.20493
10409737	NM_023328	Agtpbp1	-0.448304	6.19835
10370000	NM_008185	Gstt1	0.563819	6.19833
10352709	NM_198654	Nsl1	0.517457	6.1941
10371332	NM_153543	Aldh1l2	0.564536	6.19397
10503382	NM_001111027	Runx1t1	0.444301	6.19305
10551382	NM_175107	2310022A10Rik	-0.625611	6.19257
10439895	NM_009655	Alcam	-0.461765	6.18145
10488655	NM_009743	Bcl2l1	-0.453815	6.15806
10389214	NM_011338	Ccl9	0.85836	6.1555
10366848	NM_008080	B4galnt1	-0.473068	6.14937
10382998	NM_001012273	Birc5	0.854058	6.13376
10456046	NM_001146268	Pdgfrb	0.503897	6.13082
10530029	NM_144945	Lgi2	0.756954	6.11889
10436519	NM_019413	Robo1	-0.457067	6.11623
10471298	NM_001159634	Bat2l	-0.427958	6.11352
10381096	NM_010517	Igfbp4	0.609234	6.10474
10356593	NM_019479	Hes6	-0.637525	6.09181
10524790	NM_007708	Cit	0.5445	6.08913
10481457	NM_139302	Sh3glb2	-0.469944	6.08421
10355266	NM_021295	Lancl1	-0.539864	6.07943
10492448	NM_008987	Ptx3	0.733425	6.06272
10592535	NM_011436	Sorl1	-0.503444	6.06129
10522503	NM_011058	Pdgfra	0.480868	6.05457
10487011	NM_025961	Gatm	-0.865171	6.03025
10586920	NM_001033536	Rfx7	-0.428833	6.02822
10575497	NM_198625	Mtss1l	0.558038	6.01513
10564978	NM_007550	Blm	0.788354	6.01285
10449152	NM_139154	Rab40c	-0.612243	5.97829
10412126	NM_139299	Il31ra	0.557138	5.97702
10461257	NM_146093	Ubxn1	-0.520737	5.97024
10452709	NM_023294	Ndc80	0.78442	5.95396
10408118	NM_001177544	Hist1h2ao	0.461725	5.94967
10558769	NM_026820	Ifitm1	1.0074	5.94713
10476252	NM_023117	Cdc25b	0.545134	5.94683
10457357	NM_001081287	Mpp7	-1.40764	5.94593
10361375	NM_025995	Fbxo5	1.00585	5.94418
10500911	NM_001163440	Mov10	0.501716	5.94065
10489471	NM_013592	Matn4	-0.619179	5.93324
10374998	NM_175490	Gpr75	-0.724093	5.92929
10550574	NM_032418	Dmpk	-0.526196	5.91835
10405063	NM_008760	Ogn	0.742702	5.90567
10503186	NM_001081417	Chd7	-0.557694	5.90174
10604375	NM_013912	Apln	0.530909	5.89802
10487748	BC052447	4930402H24Rik	-0.469408	5.87386
10571870	NM_008252	Hmgb2	0.744236	5.87129
10422321	NM_025943	Dzip1	-0.494531	5.84776
10408975	NM_010617	Kif13a	-0.590599	5.84045
10412466	NM_145942	Hmgcs1	0.498578	5.82553
10593270	NM_172770	Ttc12	-0.464001	5.81844
10476301	NM_001177833	Smox	-0.526191	5.81774
10357371	NM_028135	Tmem163	-0.752727	5.80804
10416037	NM_023209	Pbk	0.724131	5.78718
10515744	NM_023223	Cdc20	0.792271	5.78167
10542764	NM_172309	Arntl2	-0.638507	5.77818
10588707	NM_025903	Ifrd2	0.47842	5.77655
10424779	NM_025415	Cks2	0.609597	5.77197
10601412	NM_175271	Lpar4	0.58208	5.76795
10559297	NM_001042760	Slc22a18	-0.514604	5.76321
10533474	BC019498	1500011H22Rik	-0.561781	5.75164
10451413	NM_144857	BC011248	-0.590803	5.73745
10455961	NM_001146275	Iigp1	1.30472	5.73461
10428376	NM_009640	Angpt1	1.09644	5.73289
10404913	NM_026056	Cap2	-0.529428	5.71731
10460263	NM_027857	Acy3	-0.454174	5.70008
10500011	NM_011656	Tuft1	-0.489492	5.69384
10435948	NM_026439	Ccdc80	0.40106	5.68574
10446739	NM_030179	Clip4	-0.400955	5.68343
10475080	NM_011941	Mapkbp1	-0.607979	5.68323
10421774	NM_001081336	Dgkh	-0.567962	5.67073
10581388	NM_008490	Lcat	-0.657419	5.66847
10583952	NM_178113	Ncapd3	0.525386	5.66844
10366293	NM_007792	Csrp2	0.601381	5.66648
10561673	NM_182927	Spred3	-0.454038	5.66126
10351463	ENSMUST00000027997	Rgs5	-1.24105	5.65483
10595404	NM_001160378	Fam46a	0.702756	5.65076
10572212	NM_198101	Gmip	-0.449065	5.64801
10497309	NM_029068	Snx16	-0.621182	5.64371
10523145	NM_011339	Cxcl15	0.738701	5.63832
10514939	NM_172874	Podn	-0.59008	5.62811
10587508	NM_009445	Ttk	0.903553	5.62023
10551966	NM_001012401	Hspb6	0.472998	5.6174
10533090	NM_028128	Rfc5	0.577386	5.61163
10538100	NM_001079901	Repin1	-0.424725	5.61091
10419596	NM_027248	Zfp219	-0.543031	5.60515
10480842	NM_001109993	Tmem141	-0.555839	5.59717
10434629	NM_172821	Map3k13	-0.567123	5.59406
10453216	NM_028138	Thumpd2	-0.62405	5.59275
10532857	NM_019821	Gltp	-0.462743	5.59017
10399391	NM_177331	Gen1	0.947671	5.58261
10353420	NM_008563	Mcm3	0.66447	5.57988
10576639	NM_008737	Nrp1	-0.536949	5.57828
10380289	NM_026178	Mmd	-0.545476	5.57131
10583942	NM_144543	Thyn1	-0.827928	5.56751
10541075	NM_001012477	Cxcl12	0.548374	5.56644
10503174	NM_001081417	Chd7	-0.671844	5.55169
10496204	NM_173762	Cenpe	0.931507	5.54008
10559207	NM_019391	Lsp1	0.464515	5.53791
10581605	NM_017370	Hp	0.701832	5.5132
10477187	NM_001141977	Tpx2	0.894037	5.50352
10438378	NM_009862	Cdc45	0.626102	5.49284
10478355	NM_008652	Mybl2	0.449911	5.49143
10416340	NM_008115	Gfra2	0.555551	5.48583
10499932	NM_026335	Lce1h	-0.794692	5.47751
10402073	NM_030172	2610021K21Rik	0.527843	5.46449
10521731	NM_019438	Ncapg	1.0437	5.45743
10548754	NM_053118	Gprc5d	0.512539	5.455
10537102	NM_009148	Exoc4	-0.466508	5.45162
10355327	NM_007525	Bard1	0.433517	5.44741
10461439	NM_146094	Fads1	0.399148	5.43481
10496580	NM_018734	Gbp3	0.815487	5.43145
10461487	NM_201351	Cybasc3	-0.415766	5.42427
10367224	NM_019963	Stat2	0.547637	5.42054
10601011	NM_008446	Kif4	0.968494	5.41371
10381548	NM_153544	BC030867	0.599967	5.40476
10407173	NM_010560	Il6st	0.394055	5.39087
10529875	NM_001077398	Ldb2	0.496152	5.38603
10582190	NM_178856	Gins2	0.445131	5.38495
10370376	NM_008826	Pfkl	0.509545	5.38345
10392484	NM_013851	Abca8b	-0.558026	5.37666
10369290	NM_029083	Ddit4	-0.575385	5.36531
10437443	NM_025670	5730403B10Rik	-0.403308	5.35963
10571680	NM_027973	Mlf1ip	0.743914	5.35793
10520544	NM_133350	Mapre3	-0.502817	5.34956
10571467	NM_026840	Pdgfrl	0.721048	5.34499
10569494	NM_023680	Tnfrsf22	-0.46062	5.34176
10479811	NM_027290	Mcm10	0.618146	5.3389
10557009	NM_007908	Eef2k	0.430606	5.33695
10396270	NM_021532	Dact1	0.77401	5.33492
10412066	NM_023852	Rab3c	0.812933	5.33307
10501608	NM_011693	Vcam1	0.43722	5.32731
10572419	NM_007924	Ell	-0.385852	5.29929
10502214	NM_027816	Cyp2u1	-0.634588	5.28237
10384780	NM_025923	Fancl	0.404527	5.27518
10489566	NM_001082974	Neurl2	-0.521949	5.26257
10582845	---	NA	-0.964786	5.25193
10543959	NM_008973	Ptn	0.600032	5.25155
10573451	NM_001168246	Syce2	0.651095	5.24879
10389099	NM_011235	Rad51l3	-0.470072	5.24722
10419779	NM_145462	Haus4	0.484028	5.24332
10591556	NM_026282	Spc24	0.678743	5.23123
10345762	NM_008362	Il1r1	0.542635	5.21738
10446027	NM_013733	Chaf1a	0.503252	5.20248
10559312	NM_007856	Dhcr7	0.595737	5.19833
10467897	NM_001001446	Cyp2c44	-0.668044	5.19445
10427166	NM_001014976	Espl1	0.601757	5.19369
10406817	NM_007930	Enc1	-0.410196	5.17551
10495993	NM_130450	Elovl6	0.505109	5.17097
10376461	NM_053168	Trim11	-0.567259	5.16828
10458195	NM_009860	Cdc25c	0.744796	5.16449
10457669	NM_007882	Dsc3	-0.514578	5.15007
10606186	NM_009197	Slc16a2	0.494698	5.14089
10595324	NM_010482	Htr1b	-0.356473	5.13351
10513818	NM_019641	Stmn1	0.756714	5.13179
10372503	NM_010195	Lgr5	0.834643	5.12662
10530536	NM_001113460	Tec	-0.879187	5.12563
10413609	NM_181390	Mustn1	0.523612	5.12233
10601648	NM_022322	Tnmd	0.786484	5.12066
10349876	NM_182930	Plekha6	-0.477949	5.10178
10594044	NM_012043	Islr	0.65537	5.1008
10371591	NM_029249	4930547N16Rik	0.815865	5.10023
10384032	NM_008894	Pold2	0.52875	5.08521
10482059	NM_010283	Ggta1	-0.470172	5.08295
10579958	NM_008357	Il15	-0.538701	5.08294
10517609	NM_028176	Cda	-0.833305	5.07947
10561907	NM_001033140	Sdhaf1	-0.558604	5.06967
10570855	NM_008872	Plat	0.57713	5.06935
10355456	NM_001005423	Mreg	-0.724686	5.04637
10584561	NM_133733	9030425E11Rik	0.474951	5.03958
10546184	NM_008881	Plxna1	-0.435409	5.03883
10526302	NM_013763	Tbl2	0.536407	5.03415
10355152	NM_022721	Fzd5	-0.477991	5.03404
10416371	NM_175116	Lpar6	-0.558498	5.02778
10450325	NM_008198	Cfb	0.710209	5.02634
10568735	NM_001113415	Ebf3	0.456533	5.02318
10357833	NM_001167949	Atp2b4	0.485947	5.01968
10429573	NM_001099217	Ly6c2	0.480978	5.01239
10411171	NM_172263	Pde8b	0.567923	5.00934
10425808	NM_009775	Tspo	0.503783	5.00762
10538590	NM_025992	Herc5	0.847663	5.00552
10429515	NM_011838	Lynx1	-0.538845	5.00408
10369815	NM_007659	Cdk1	0.770986	5.00326
10587558	NM_177208	Dopey1	-0.531808	4.99945
10567995	NM_019738	Nupr1	0.536482	4.9989
10390574	NM_028149	Fbxl20	-0.471561	4.9953
10356461	NM_198652	Hjurp	0.56229	4.98959
10471247	NM_145144	Aif1l	-0.417368	4.9872
10352905	NM_001111059	Cd34	-0.391965	4.96936
10497188	NM_008371	Il7	-0.465795	4.9675
10583825	NM_172763	Zfp809	-0.371756	4.96409
10563170	NM_015789	Dkkl1	-0.632772	4.96092
10374366	NM_207655	Egfr	-0.432288	4.95751
10492355	NM_008604	Mme	0.594738	4.9574
10425240	NM_177461	Micall1	-0.552422	4.94124
10599951	BC024574	1110012L19Rik	-0.627018	4.94057
10465374	NM_133678	Sac3d1	-0.427379	4.93145
10458960	NM_001127338	Aldh7a1	-0.455743	4.93064
10492021	NM_015784	Postn	0.494058	4.92793
10415248	NM_028994	Pck2	0.506559	4.92504
10577230	NM_001034862	Erich1	-0.62669	4.92499
10558410	NM_011212	Ptpre	-0.534605	4.92446
10421029	NM_175384	Cdca2	0.861781	4.92156
10569341	NR_001592	H19	0.946646	4.91657
10347398	NM_001081456	Plcd4	-0.620151	4.91368
10451434	NM_009358	Ppp2r5d	-0.400103	4.88191
10413419	NM_027871	Arhgef3	-0.572172	4.87211
10579347	NM_023065	Ifi30	-0.48749	4.86985
10490150	NM_021394	Zbp1	0.863313	4.86883
10434313	NM_001145930	Yeats2	-0.417414	4.86516
10540860	NM_028835	Atg7	-0.442831	4.86462
10351623	NM_172647	F11r	-0.766168	4.86308
10392347	NM_145823	Pitpnc1	-0.43797	4.85568
10515257	NM_009015	Rad54l	0.798972	4.85387
10510844	NM_021499	Wdr8	-0.619691	4.85059
10565204	NM_007562	Bnc1	-0.578724	4.84923
10550102	NM_001083188	Lig1	0.674435	4.84869
10410092	NM_175494	Zfp367	0.602851	4.84379
10557399	NM_145587	Sbk1	-0.616825	4.82422
10520111	NM_153092	Nupl2	-0.394921	4.81027
10448081	NM_178615	Rgmb	-0.39151	4.80781
10399407	NM_012038	Vsnl1	0.763234	4.80674
10355567	NM_027154	Tmbim1	-0.37134	4.79186
10544906	NM_026637	Ggct	-0.526651	4.78931
10434291	NM_001159407	B3gnt5	0.619789	4.77689
10411739	NM_172301	Ccnb1	1.06801	4.77277
10373702	NR_003517	Pisd-ps1	-0.451176	4.76839
10527920	NM_020010	Cyp51	0.628236	4.76624
10370007	NM_029472	Gstt4	0.413327	4.76262
10553477	NM_177694	Ano5	-0.797117	4.75352
10495935	NM_197997	4930422G04Rik	0.451572	4.75129
10352735	NM_178632	Ints7	0.423447	4.74837
10606071	NM_146235	Ercc6l	0.764659	4.74384
10373355	NM_025716	Spryd4	-0.572368	4.74061
10507309	NM_001037916	Ccdc17	-0.556033	4.73386
10435271	NM_175256	Heg1	0.373871	4.7308
10555550	NM_009191	Clpb	-0.417483	4.73043
10498018	NM_130448	Pcdh18	0.597377	4.71775
10364194	NM_146006	Lss	0.477395	4.70855
10465861	NM_016692	Incenp	0.638261	4.70155
10385248	NM_013552	Hmmr	0.985157	4.70124
10602474	NM_001113354	Phf8	-0.365058	4.69183
10447891	NM_009338	Acat2	0.552644	4.66911
10447023	NM_001081179	Heatr5b	0.725394	4.66624
10391490	NM_008815	Etv4	-0.549248	4.66424
10409031	NM_025900	Dek	0.47073	4.66289
10560315	NM_011155	Ppp5c	-0.401334	4.6582
10504337	NM_139305	Car9	0.796694	4.65786
10358535	NM_001024720	Hmcn1	1.03037	4.64907
10447294	NM_011104	Prkce	-0.464135	4.64518
10414315	NM_028222	Cdkn3	0.91657	4.64427
10489660	NM_207706	Elmo2	-0.350462	4.6149
10536294	NM_130877	Peg10	0.553725	4.61391
10368380	NM_172787	L3mbtl3	-0.556927	4.6106
10517488	NM_010142	Ephb2	0.384531	4.60866
10569513	NM_024289	Osbpl5	-0.423062	4.59411
10467068	NM_001168525	Sgms1	-0.424578	4.58668
10478572	NM_026785	Ube2c	0.678498	4.58569
10437590	NM_025821	Carhsp1	-0.587432	4.56378
10425138	NM_009164	Sh3bp1	-0.360089	4.56066
10355984	NM_009255	Serpine2	-0.515592	4.55811
10607848	NM_019397	Egfl6	1.09803	4.55796
10366043	NM_026268	Dusp6	-0.475039	4.55673
10583044	NM_008607	Mmp13	-0.496529	4.54605
10404874	NM_153789	Mylip	0.467992	4.54576
10420877	NM_028039	Esco2	0.880757	4.54409
10424467	NM_001081409	Phf20l1	-0.552163	4.5427
10571142	NM_054044	Gpr124	0.416298	4.53861
10517301	NM_145554	Ldlrap1	-0.429741	4.53679
10527012	NM_008494	Lfng	0.435671	4.53657
10582322	NM_013914	Snai3	-0.629243	4.5363
10531724	NM_139198	Plac8	0.986193	4.53472
10496379	NM_016750	H2afz	0.610491	4.5319
10533198	NM_145227	Oas2	0.606009	4.51884
10456158	ENSMUST00000067743	Gm9949	-0.496507	4.5169
10603746	NM_172778	Maob	0.597223	4.50943
10531407	NM_008599	Cxcl9	1.01455	4.49044
10513208	NM_022814	Svep1	0.457375	4.48853
10399178	NM_146040	Cdca7l	0.577482	4.48134
10570771	NM_027338	Vps36	-0.454681	4.47883
10486552	NM_001159612	Lrrc57	-0.515628	4.46497
10415806	ENSMUST00000039064	Fam124a	-0.669392	4.46411
10521090	NM_001040435	Tacc3	0.811503	4.46336
10462603	NM_007987	Fas	-0.443311	4.46231
10569071	NM_001130444	Hras1	-0.423985	4.45727
10389929	NM_009783	Cacna1g	0.462694	4.45418
10359713	NM_145512	Sft2d2	-0.553797	4.44871
10573115	NM_177378	Rnf150	0.474821	4.44307
10427268	NM_010464	Hoxc13	-0.866468	4.44112
10411107	NM_023821	Cmya5	0.382191	4.43628
10400589	NM_172578	C79407	0.979102	4.43253
10437151	NM_019664	Kcnj15	-0.550594	4.42872
10499366	NM_025928	Pmf1	0.598577	4.42821
10378341	NM_029031	Shpk	-0.517746	4.42686
10568266	NM_026888	Phkg2	-0.511048	4.42645
10358533	NM_001024720	Hmcn1	0.977958	4.42022
10516093	NM_007558	Bmp8a	-0.789925	4.41921
10489204	NM_009373	Tgm2	0.513368	4.41232
10492558	NM_133786	Smc4	0.571624	4.39883
10572897	NM_010442	Hmox1	-0.435714	4.39268
10555695	NM_009103	Rrm1	0.602942	4.39259
10498210	NM_030595	Nbea	-0.586827	4.38905
10471474	NM_021515	Ak1	-0.437884	4.38692
10602896	NM_178712	Gpr64	0.415411	4.3848
10460529	NM_145495	Rin1	-0.44594	4.38471
10573519	NM_145390	Tnpo2	-0.363672	4.37729
10393239	---	NA	-0.47674	4.37589
10445640	NM_001097623	Trerf1	-0.379293	4.36703
10513166	NM_011207	Ptpn3	-0.403796	4.36655
10504957	NM_008017	Smc2	0.713678	4.35853
10387014	NM_009157	Map2k4	-0.484508	4.35834
10410408	NM_153534	Adcy2	-0.568741	4.35614
10509178	NM_001008232	Asap3	-0.45916	4.33546
10387492	NM_144824	Wrap53	-0.361065	4.32987
10586458	NM_173185	Csnk1g1	-0.441012	4.31084
10568553	NM_029935	Chst15	0.406198	4.30475
10519555	NM_011075	Abcb1b	-0.851051	4.29705
10582501	NM_016925	Fanca	0.437577	4.29699
10533729	NM_177876	Vps37b	-0.434659	4.29528
10362538	NM_010681	Lama4	0.482746	4.27993
10433445	NM_172961	Abat	-0.468661	4.27837
10383212	---	NA	0.397769	4.26258
10569393	NR_015529	R74862	-0.595413	4.26218
10524284	NM_024477	Ttc28	-0.369651	4.26069
10465943	NM_198114	Dagla	-0.468678	4.25204
10467425	NM_178362	Sorbs1	-0.389704	4.24815
10531707	NM_001115010	Lin54	0.550025	4.24794
10408077	NM_178183	Hist1h2ak	0.512718	4.24603
10527538	NM_026864	Rasl11a	0.472222	4.24226
10533549	NM_021505	Anapc5	0.380525	4.23439
10428763	NM_027435	Atad2	0.60623	4.23104
10434719	NM_001102411	Kng1	0.63658	4.20833
10393431	NM_009387	Tk1	0.828319	4.20649
10404359	NM_153546	Mboat1	0.621317	4.20346
10405185	NM_025415	Cks2	0.726981	4.19795
10556266	NM_009516	Wee1	0.567961	4.19495
10523923	NM_028481	Ccdc18	0.652835	4.18679
10391513	NM_028207	Dusp3	-0.43642	4.16795
10532216	NM_199011	Dgkq	-0.532522	4.16259
10483150	NM_021716	Fign	0.482336	4.16222
10409833	NM_008086	Gas1	0.489636	4.15965
10389627	NM_053269	Rad51c	0.623635	4.15673
10412667	NM_008981	Ptprg	-0.44098	4.15445
10496519	NM_009472	Unc5c	0.386659	4.14415
10546834	NM_001167730	Rad18	0.368444	4.12837
10518743	NM_173371	H6pd	0.373703	4.11817
10593856	NM_172924	C230081A13Rik	-0.360197	4.11522
10584615	NM_021424	Pvrl1	-0.535684	4.1106
10594963	NM_001081153	Unc13c	-1.2497	4.10257
10554081	NM_025905	Ttc23	-0.522089	4.10155
10384373	NM_001163359	Fignl1	0.713616	4.09817
10465246	NM_026169	Frmd8	-0.336746	4.09641
10585699	NM_010634	Fabp5	0.445135	4.09304
10396831	NM_009705	Arg2	-0.511129	4.09195
10603431	NM_011514	Suv39h1	0.601193	4.08073
10469720	NM_001102437	Acbd5	-0.786497	4.08003
10408613	NM_023716	Tubb2b	0.469066	4.0753
10532954	NM_175403	Mlec	-0.37784	4.07482
10594426	NM_026507	Zwilch	0.719258	4.07443
10542066	NM_026743	Tspan11	0.582264	4.0735
10585586	NM_133777	Ube2s	0.405623	4.07254
10369688	NM_027384	Tet1	-0.693295	4.06159
10411395	NM_012026	Rgnef	-0.502566	4.05516
10391504	NM_010791	Meox1	0.47367	4.04758
10381371	NM_009675	Aoc3	0.651227	4.03917
10508151	NM_175554	Clspn	0.581533	4.03391
10458843	NM_018744	Sema6a	-0.399304	4.03348
10386495	NM_153080	Tom1l2	-0.357892	4.03316
10489190	NM_016916	Blcap	-0.417363	4.02671
10387816	NM_173742	Rnasek	-0.465621	4.02313
10535866	NM_011908	Ubl3	-0.449986	4.02218
10445237	NM_028474	3110082D06Rik	0.443727	4.02025
10439009	NM_007470	Apod	0.920328	4.01902
10361110	NM_029766	Dtl	0.800651	4.00792
10350188	NM_025439	Tmem9	0.421211	4.00458
10496324	NM_001135149	Slc39a8	0.412649	4.00098
10372917	NM_153059	Tmem5	-0.519663	3.99983
10427928	NM_001081302	Trio	-0.420294	3.99595
10566438	NM_199009	Fam160a2	-0.412193	3.99276
10513884	NM_011599	Tle1	-0.416741	3.99118
10546430	NM_175314	Adamts9	0.560707	3.98724
10581378	NM_013640	Psmb10	0.708856	3.98589
10347481	NM_024264	Cyp27a1	-0.617007	3.98343
10421950	NM_007826	Dach1	-0.712864	3.96941
10385533	NM_011579	Tgtp1	1.01327	3.96439
10427898	NM_176959	Fbxl7	0.548842	3.95894
10539358	NM_027948	1700003E16Rik	-0.68761	3.95808
10408246	NM_013550	Hist1h3a	0.441127	3.95388
10492679	NM_029482	4930579G24Rik	0.483435	3.95247
10537146	NM_008012	Akr1b8	-0.606382	3.93663
10436372	NM_028523	Dcbld2	-0.355577	3.93483
10516246	NM_026560	Cdca8	0.807714	3.93309
10455957	XR_033405	Gm5970	0.8007	3.92587
10451805	NM_028232	Sgol1	0.83333	3.92535
10475890	NM_008587	Mertk	-0.48358	3.9224
10601942	NM_013724	Nrk	0.512422	3.91805
10375402	NM_009616	Adam19	-0.394354	3.89757
10491477	NM_011443	Sox2	-0.662976	3.89492
10366277	NM_178609	E2f7	0.574354	3.89045
10465638	NM_027643	Naa40	-0.400544	3.88996
10418096	NM_001163513	Dlg5	-0.366409	3.88888
10408111	NM_001177544	Hist1h2ao	0.603317	3.88801
10371888	NM_001080129	Tmpo	0.485342	3.88499
10352798	NM_010600	Kcnh1	-0.407843	3.88442
10447317	NM_010137	Epas1	0.540542	3.87656
10509127	NM_024243	Fuca1	-0.518618	3.87263
10497214	NM_001025261	Tpd52	-0.76477	3.8697
10447417	NM_010830	Msh6	-0.696583	3.86409
10448975	NM_145409	Chtf18	0.491374	3.86288
10508829	NM_016693	Map3k6	-0.405659	3.85903
10352356	NM_027999	Haus5	0.534873	3.84116
10512949	NM_013454	Abca1	-0.470949	3.83686
10408557	NM_025429	Serpinb1a	1.09787	3.82677
10372796	NM_010441	Hmga2	-0.337212	3.82642
10435733	NM_170599	Igsf11	-0.421216	3.82617
10425945	NM_010180	Fbln1	0.353107	3.81889
10583008	NM_009808	Casp12	0.612918	3.81384
10607712	NM_008177	Grpr	0.617624	3.81161
10554240	NM_020583	Isg20	0.589793	3.80879
10546434	NM_175314	Adamts9	0.466561	3.80608
10447141	NM_001114361	Eml4	0.405305	3.80473
10511901	NM_001012450	Ankrd6	-0.449343	3.79944
10480035	NM_001177753	Pfkfb3	0.607219	3.79752
10407159	NM_029898	Ankrd55	0.488046	3.7951
10476021	NM_007547	Sirpa	0.319152	3.79147
10501586	NM_007901	S1pr1	0.468481	3.7837
10600082	NM_010941	Nsdhl	0.40273	3.78003
10363118	NM_025705	Dcbld1	-0.619777	3.77581
10603099	NM_010216	Figf	0.455396	3.7738
10590844	BC137891	9030420J04Rik	0.355114	3.76722
10569972	NM_026058	Lass4	-0.333734	3.76373
10481435	NM_172404	Ccbl1	-0.408211	3.76351
10379127	NM_017407	Spag5	0.897005	3.75595
10364950	NM_008655	Gadd45b	0.345091	3.74143
10387659	NM_198862	Nlgn2	0.351722	3.73167
10600936	NM_010110	Efnb1	-0.381802	3.73166
10424349	NM_009270	Sqle	0.452041	3.72729
10519998	NM_028977	Lrrc17	0.431294	3.72621
10518408	NM_011122	Plod1	0.447668	3.72435
10568873	NM_007403	Adam8	-0.442683	3.71869
10393449	NM_007707	Socs3	0.427564	3.71677
10483178	NM_177025	Cobll1	-0.342909	3.71553
10370180	NM_146007	Col6a2	0.500378	3.71295
10359908	NM_009062	Rgs4	0.429476	3.70743
10369379	NM_023596	Slc29a3	-0.404993	3.70561
10382890	NM_001166506	Sec14l1	0.354004	3.70497
10544108	NM_001033171	Klrg2	-0.495103	3.7047
10498647	NM_020026	B3galnt1	0.330441	3.70244
10351491	NM_177068	Olfml2b	0.373802	3.69608
10361381	NM_001079686	Syne1	-0.548104	3.69602
10451372	NM_175168	Ptk7	-0.376134	3.69025
10498379	NM_001162884	Igsf10	0.881199	3.68938
10571696	NM_009810	Casp3	-0.540519	3.68002
10404649	NM_023842	Dsp	-0.641991	3.67679
10486255	NM_001042653	Oip5	1.06912	3.67203
10403765	NM_172120	Vps41	-0.371672	3.66319
10383395	NM_013770	Slc25a10	0.416308	3.66142
10572647	NM_011977	Slc27a1	-0.420663	3.65743
10379989	NM_025377	Fam33a	0.534512	3.65315
10406434	NM_001170537	Mef2c	0.422283	3.65276
10545672	NM_008638	Mthfd2	0.456113	3.65253
10477831	BC140978	4921517L17Rik	-0.625031	3.64933
10444927	NM_134122	Nrm	0.829202	3.64775
10464836	NM_013456	Actn3	0.322708	3.64437
10594053	NM_178087	Pml	-0.365168	3.64367
10485198	NM_183180	Tspan18	0.423682	3.63627
10453715	BC056351	Rab18	0.600831	3.62592
10499655	NM_010559	Il6ra	-0.478791	3.62378
10568436	NM_010207	Fgfr2	0.377366	3.61388
10424437	---	NA	-0.577163	3.60995
10462613	NM_008332	Ifit2	0.584569	3.60705
10434165	NM_033474	Arvcf	-0.498643	3.60116
10533444	ENSMUST00000100746	4930565B19Rik	-0.48227	3.60094
10433088	NM_007626	Cbx5	0.466347	3.59746
10441902	NM_022315	Smoc2	-0.430459	3.59277
10525365	NM_001042489	Hvcn1	0.535621	3.59128
10507099	NM_001085549	Gm12824	0.619234	3.58783
10473880	NM_172668	Lrp4	0.506361	3.58711
10377380	NR_026565	1500010J02Rik	-0.389103	3.58289
10347106	NM_025683	Rpe	-0.413016	3.57472
10537157	NM_172398	Akr1b10	-0.691806	3.57329
10353004	NM_025415	Cks2	0.691569	3.57324
10560709	NM_027514	Pvr	-0.397464	3.56726
10464471	NM_010253	Gal	-0.587216	3.56648
10379891	NM_016910	Ppm1d	-0.416315	3.56327
10405047	NM_025711	Aspn	1.46386	3.56125
10349166	NM_198028	Serpinb10	-1.50135	3.55743
10478169	ENSMUST00000029186	Dhx35	-0.34759	3.54854
10349782	NM_028778	Nuak2	-0.413183	3.54056
10471844	NM_021606	Nek6	0.407083	3.53251
10445232	NM_028474	3110082D06Rik	0.398057	3.53068
10363762	NM_177794	Tmem26	0.605124	3.51331
10524312	NM_024477	Ttc28	-0.333663	3.50677
10555041	NM_199035	Alg8	0.439377	3.5059
10402787	ENSMUST00000101009	Ahnak2	-0.465102	3.50376
10499639	NM_016904	Cks1b	0.555845	3.50367
10587639	NM_011851	Nt5e	-0.689822	3.49757
10448094	NM_172827	Lnpep	-0.457034	3.49258
10558090	NM_001004468	Tacc2	-0.420448	3.4923
10492798	NM_009144	Sfrp2	0.463552	3.48114
10471967	NM_029924	Mbd5	-0.337523	3.47692
10356833	NM_021537	Stk25	-0.306578	3.47363
10563883	NM_001172092	Depdc1a	0.922647	3.47305
10577641	NM_026931	1810011O10Rik	-1.10513	3.46878
10512451	BC046771	B230312A22Rik	-0.395263	3.46867
10587488	BC096613	4930486G11Rik	0.482451	3.46682
10424676	NM_001164036	Ly6e	0.35768	3.46145
10379524	NM_011330	Ccl11	0.715481	3.45642
10552945	NM_030678	Gys1	0.374302	3.45616
10497842	NM_027810	Bbs7	-0.624608	3.4508
10411082	NM_011582	Thbs4	0.459491	3.44093
10445308	NM_018887	Cyp39a1	0.684462	3.43398
10592251	NM_001029838	Pknox2	0.582144	3.42664
10346843	NM_001077403	Nrp2	0.359864	3.42398
10375360	NM_007897	Ebf1	0.381064	3.42199
10424543	NM_018865	Wisp1	0.38973	3.4186
10393887	NM_144795	Pycr1	0.403283	3.41825
10493474	NM_013605	Muc1	0.544424	3.41265
10576140	NM_026014	Cdt1	0.418902	3.41093
10554118	NM_001013811	Fam169b	0.504138	3.40799
10604175	NM_172930	Fam70a	-0.681664	3.40751
10396068	NM_001081406	Ppil5	0.65058	3.40149
10375515	NM_008330	Ifi47	1.08854	3.40062
10521678	NM_007646	Cd38	-0.585691	3.39469
10593460	BC048587	4833427G06Rik	-0.686198	3.39138
10480432	ENSMUST00000028119	Mastl	0.96875	3.38977
10469070	NM_016918	Nudt5	-0.488368	3.37972
10498485	NM_015728	Slc33a1	-0.571953	3.37725
10507112	NM_009185	Stil	0.676271	3.37437
10576090	NM_009569	Zfpm1	-0.511249	3.36644
10544133	NM_172893	Parp12	0.572549	3.36632
10383196	---	NA	0.419586	3.3642
10465342	NM_028454	Tm7sf2	0.485432	3.35909
10587799	NM_008880	Plscr2	0.769101	3.35446
10601044	NM_023608	Gdpd2	0.726719	3.354
10535095	NM_133349	Zfand2a	-0.319244	3.3448
10360985	NM_001081363	Cenpf	0.861532	3.34468
10574532	NM_145603	Ces2	-0.575856	3.33762
10604932	NM_138309	Cd99l2	0.311226	3.33033
10360406	NM_172648	Ifi205	1.0923	3.32294
10597182	NM_183276	Nbeal2	-0.442796	3.32237
10569020	NM_001033632	Ifitm6	0.76046	3.31715
10540999	NM_016750	H2afz	0.481253	3.30726
10391461	NM_009764	Brca1	0.533595	3.30715
10358577	NM_001024720	Hmcn1	0.557724	3.3038
10436304	NM_001014423	Abi3bp	0.545582	3.29748
10410355	NM_183146	A530054K11Rik	-0.300563	3.29578
10408072	NM_001177544	Hist1h2ao	0.551986	3.2955
10418720	NM_025907	Mettl6	-0.473605	3.29086
10450957	NM_031863	Cenpq	0.882148	3.28928
10385518	NM_011579	Tgtp1	1.08008	3.28641
10421877	NM_019670	Diap3	0.6526	3.28592
10419296	NM_172598	Wdhd1	0.549065	3.28355
10382228	NM_015732	Axin2	-0.442099	3.27753
10537062	NM_008590	Mest	0.554583	3.277
10459229	NM_172832	Pcyox1l	-0.365537	3.27293
10389231	NM_011337	Ccl3	1.12656	3.27072
10596481	NM_001110271	Abhd14a	-0.349454	3.26991
10424485	NM_001081409	Phf20l1	-0.555614	3.26971
10441233	NM_010846	Mx1	1.11011	3.25401
10499766	NM_011988	Slc27a3	-0.510195	3.24778
10458894	NM_010728	Lox	0.344832	3.2313
10428604	NM_008764	Tnfrsf11b	0.42977	3.22952
10476740	NM_053195	Slc24a3	0.6159	3.2251
10435581	NM_029977	Polq	0.767328	3.22406
10511311	NM_028097	Tmem68	-0.498851	3.22211
10539111	NM_144916	Tmem150a	-0.433158	3.21795
10352234	NM_001081175	Itpkb	-0.379571	3.20064
10431974	NM_001177810	Rapgef3	-0.453698	3.19636
10399710	NM_021384	Rsad2	1.00964	3.19517
10576911	NM_010111	Efnb2	-0.376145	3.19301
10608634	---	NA	-0.52337	3.19297
10419034	BC049685	2610528A11Rik	0.38841	3.18207
10603151	NM_001177956	Gpm6b	0.42763	3.17906
10388749	NM_009423	Traf4	-0.364137	3.174
10395780	NM_021529	Ppp2r3c	-0.350773	3.17316
10425601	NM_153484	Tef	-0.439353	3.15242
10443108	XM_985548	Syngap1	-0.687215	3.14959
10522676	NM_025691	Srp72	-0.390376	3.14402
10413047	NM_008873	Plau	-0.448845	3.14212
10422244	NM_175499	Slitrk6	-0.622619	3.13929
10509463	NM_172703	Eif4g3	-0.369902	3.1272
10545014	NM_146168	Vopp1	-0.604428	3.12448
10541683	NM_001113356	C1rb	0.340392	3.12412
10549200	NM_011444	Sox5	-0.391601	3.12016
10471784	NM_146121	Rabgap1	-0.327464	3.11861
10364239	NM_031196	Slc19a1	0.357366	3.11097
10490632	NM_183162	BC006779	0.428345	3.10485
10568859	NM_028177	Ndufab1	-0.44146	3.09597
10481931	NM_028716	Phf19	0.432706	3.09188
10538791	NM_001001495	Tnip3	-0.694351	3.07768
10387689	NM_153143	Kctd11	-0.389352	3.07637
10354832	NM_027351	Ppil3	-0.644362	3.06597
10353438	NM_133252	Tram2	0.367928	3.06341
10402020	NM_001081191	Eml5	-0.622724	3.06281
10348432	NM_178119	Agap1	-0.340934	3.06146
10490903	NM_024495	Car13	0.372563	3.04939
10367179	NM_001136082	Timeless	0.434432	3.04865
10471677	NM_001114124	Dab2ip	-0.355011	3.04757
10409190	NM_025495	Cenpp	0.702286	3.04227
10389207	NM_013653	Ccl5	0.418244	3.04086
10372781	NM_028679	Irak3	0.393539	3.03184
10499612	NM_009565	Zbtb7b	-0.345801	3.02129
10464775	NM_153388	Lrfn4	0.385634	3.01805
10586306	NM_020043	Igdcc4	-0.41697	3.01681
10505674	NM_175275	Cntln	0.386666	3.00883
10363333	NM_172788	Sh3rf3	-0.315649	3.00843
10578690	NM_146208	Neil3	0.805944	3.00639
10520362	NM_153526	Insig1	0.464647	3.00436
10554599	ENSMUST00000094237	Adamtsl3	0.407483	3.00421
