# Supplementary material for: Pint lincRNA connects the p53 pathway with epigenetic silencing by the Polycomb repressive complex 2
Source: Genome Biol. 2013 Sep 26;14(9):R104. doi: 10.1186/gb-2013-14-9-r104 (PMC4053822; doi:10.1186/gb-2013-14-9-r104)
Supplement: Additional file 6 — Table S5 Genes commonly affected by Pint and p53 inhibition. [file gb-2013-14-9-r104-S6.XLSX]

## Sheet: Sheet1
GENES COREGULATED BY Pint AND P53 (B>3)
Probeset_id	GeneID	GeneName
10595404	NM_001160378	Fam46a
10349694	NM_178079	Pm20d1
10352905	NM_001111059	Cd34
10354677	NM_001081433	Ankrd44
10355266	NM_021295	Lancl1
10355984	NM_009255	Serpine2
10357604	NM_019777	Ikbke
10358057	NM_175259	Shisa4
10362495	NM_009925	Col10a1
10364239	NM_031196	Slc19a1
10364950	NM_008655	Gadd45b
10367544	NM_001113470	Ctdsp2
10369783	NM_178679	Zfp365
10371188	NM_176954	Celf5
10371332	NM_153543	Aldh1l2
10373542	NM_016811	Dgka
10373918	NM_008501	Lif
10376201	NM_001083929	Gpx3
10387536	NM_009853	Cd68
10387768	NM_017366	Acadvl
10392347	NM_145823	Pitpnc1
10393926	NM_026428	Dcxr
10399478	NM_015763	Lpin1
10414065	NM_013473	Anxa8
10421697	BC116748	9030625A04Rik
10422321	NM_025943	Dzip1
10427928	NM_001081302	Trio
10429515	NM_011838	Lynx1
10433445	NM_172961	Abat
10436456	NM_011173	Pros1
10436519	NM_019413	Robo1
10437151	NM_019664	Kcnj15
10439612	NM_172506	Boc
10441740	NM_026644	Agpat4
10445232	NM_028474	3110082D06Rik
10445237	NM_028474	3110082D06Rik
10449236	NM_019731	Nme4
10451372	NM_175168	Ptk7
10459496	NM_178793	Ccbe1
10460400	NM_001162946	Pcx
10460468	NM_019861	Ctsf
10461237	NM_008144	Bscl2
10462035	NM_008492	Ldhb
10462603	NM_007987	Fas
10465580	NM_026675	Nudt22
10469066	NM_028804	Ccdc3
10469457	NM_026162	Plxdc2
10470775	NM_207298	Cercam
10475324	NM_009897	Ckmt1
10476021	NM_007547	Sirpa
10480090	NM_001001309	Itga8
10481518	NM_022415	Ptges
10495625	NM_170778	Dpyd
10497188	NM_008371	Il7
10499545	NM_010108	Efna3
10509127	NM_024243	Fuca1
10512949	NM_013454	Abca1
10516956	NM_133888	Smpdl3b
10520544	NM_133350	Mapre3
10529457	NM_153107	Cpz
10529671	NM_001102414	Slc2a9
10532784	NM_026805	Svop
10532954	NM_175403	Mlec
10543939	BC064033	Fam180a
10545672	NM_008638	Mthfd2
10549361	NM_026281	Tm7sf3
10550574	NM_032418	Dmpk
10560434	NM_026111	Qpctl
10560655	NM_020486	Bcam
10568873	NM_007403	Adam8
10569972	NM_026058	Lass4
10572897	NM_010442	Hmox1
10573583	NM_010764	Man2b1
10574545	NM_172759	Ces5
10574572	NM_197999	2210023G05Rik
10581388	NM_008490	Lcat
10583519	NM_010493	Icam1
10586306	NM_020043	Igdcc4
10587488	BC096613	4930486G11Rik
10588691	NM_008317	Hyal1
10588707	NM_025903	Ifrd2
10603551	NM_007807	Cybb
10604175	NM_172930	Fam70a
10604932	NM_138309	Cd99l2
10607183	NM_178358	Lhfpl1
