# Supplementary material for: Pint lincRNA connects the p53 pathway with epigenetic silencing by the Polycomb repressive complex 2
Source: Genome Biol. 2013 Sep 26;14(9):R104. doi: 10.1186/gb-2013-14-9-r104 (PMC4053822; doi:10.1186/gb-2013-14-9-r104)
Supplement: Additional file 7 — Table S6 Genes regulated by Pint and bound by Suz12 [31]. [file gb-2013-14-9-r104-S7.XLSX]

## Sheet: Sheet1
GENES REGULATED BY Pint AND BOUND BY Suz12 (Ku et al. 2008)
Probeset_id	GeneID	GeneName
10454782	NM_007913	Egr1
10428388	NM_172815	Rspo2
10529656	NM_010942	Nsg1
10363735	NM_010118	Egr2
10492798	NM_009144	Sfrp2
10513208	NM_022814	Svep1
10458999	NM_010181	Fbn2
10431935	NM_178114	Amigo2
10548899	NM_181988	Rerg
10577164	NM_019521	Gas6
10499545	NM_010108	Efna3
10466659	NM_010266	Gda
10487040	NM_007993	Fbn1
10422844	NM_010275	Gdnf
10409833	NM_008086	Gas1
10571444	NM_007514	Slc7a2
10498332	NM_009174	Siah2
10423471	NM_008729	Ctnnd2
10474181	NM_178890	Abtb2
10369844	NM_031397	Bicc1
10389929	NM_009783	Cacna1g
10363860	NM_025807	Slc16a9
10410995	NM_009027	Rasgrf2
10410547	NM_028186	Nkd2
10416777	NM_009769	Klf5
10513805	NM_019967	Dbc1
10603151	NM_001177956	Gpm6b
10573128	NM_001111304	Tbc1d9
10538802	NM_172399	A930038C07Rik
10606186	NM_009197	Slc16a2
10546631	NM_145148	Frmd4b
10354677	NM_001081433	Ankrd44
10467139	NM_021460	Lipa
10565255	NM_030728	9930013L23Rik
10503054	NM_001081358	Lrrc7
10405211	NM_011817	Gadd45g
10400143	NM_144552	Stxbp6
10416340	NM_008115	Gfra2
10545974	NM_054041	Antxr1
10459496	NM_178793	Ccbe1
10394471	NM_011519	Sdc1
10427471	NM_011019	Osmr
10575034	NM_001037809	Cdh3
10419261	NM_007554	Bmp4
10536635	BC151018	A430107O13Rik
10510129	NM_011303	Dhrs3
10368495	NM_028351	Rspo3
10595211	NM_007730	Col12a1
10355984	NM_009255	Serpine2
10402211	NM_011812	Fbln5
10597817	NM_031161	Cck
10546725	NM_018884	Pdzrn3
10382802	NM_001172475	Sphk1
10357155	NM_008381	Inhbb
10581151	NM_019662	Rrad
10365891	NM_172051	Tmcc3
10578880	NM_009390	Tll1
10507905	NM_011141	Pou3f1
10530029	NM_144945	Lgi2
10505489	NM_021362	Pappa
10420891	NM_172604	Scara3
10514347	NM_007670	Cdkn2b
10427293	NM_010465	Hoxc6
10586079	NM_176922	Itga11
10375751	NM_175643	Adamts2
10482920	NM_025422	Cd302
10410931	NM_001081249	Vcan
10462237	NM_011416	Smarca2
10348632	NM_007855	Twist2
10600024	NM_010340	Gpr50
10366707	NM_016847	Avpr1a
10369752	NM_178678	Lrrtm3
10429140	NM_008681	Ndrg1
10474399	NM_001048139	Bdnf
10566993	NM_173739	Galntl4
10502863	NM_001081277	Ak5
10404783	NM_010104	Edn1
10595392	NM_148941	Elovl4
10555027	NM_010248	Gab2
10452648	NM_145158	Emilin2
10433885	NM_007679	Cebpd
10520862	NM_008037	Fosl2
10596747	NM_011349	Sema3f
10459620	NM_001082553	Rab27b
10527649	BC116246	6330406I15Rik
10345016	NM_009334	Tcfap2b
10421100	NM_008691	Nefm
10571325	NM_001081279	Mfhas1
10576046	NM_010426	Foxf1a
10476021	NM_007547	Sirpa
10357043	NM_009741	Bcl2
10368243	NM_010167	Eya4
10423902	NM_011766	Zfpm2
10598626	NM_019634	Tspan7
10566454	NM_028444	Prkcdbp
10501164	NM_007778	Csf1
10498024	NM_011990	Slc7a11
10527936	NM_021457	Fzd1
10376950	NM_008885	Pmp22
10545372	NM_153778	Atoh8
10467136	NM_009890	Ch25h
10576911	NM_010111	Efnb2
10466248	NM_001025307	Stx3
10365428	NM_028709	Btbd11
10545859	NM_020596	Egr4
10541895	NM_011609	Tnfrsf1a
10438907	NM_008148	Gp5
10453747	NM_130449	Colec12
10540622	NM_030178	Brpf1
10522024	NM_019636	Tbc1d1
10466304	NM_172442	Dtx4
10399470	NM_144551	Trib2
10398319	NM_010052	Dlk1
10574220	NM_009142	Cx3cl1
10567355	NM_022420	Gprc5b
10469404	NM_023116	Cacnb2
10469457	NM_026162	Plxdc2
10532085	NM_011578	Tgfbr3
10409579	NM_019568	Cxcl14
10580191	NM_001081981	Nfix
10483439	NM_001081088	Lrp2
10363231	NM_020561	Smpdl3a
10536499	NM_007616	Cav1
10489878	NM_008968	Ptgis
10514340	NM_001040654	Cdkn2a
10564631	NM_023908	Slco3a1
10369154	NM_008548	Man1a
10429160	NM_009177	St3gal1
10361091	NM_007498	Atf3
10470462	NM_015734	Col5a1
10530692	NM_010612	Kdr
10471067	NM_009116	Prrx2
10460585	NM_010235	Fosl1
10597518	NM_009371	Tgfbr2
10458894	NM_010728	Lox
10439612	NM_172506	Boc
10525030	NM_011537	Tbx5
10536494	NM_016900	Cav2
10457323	NM_177595	Mkx
