# Supplementary material for: Pint lincRNA connects the p53 pathway with epigenetic silencing by the Polycomb repressive complex 2
Source: Genome Biol. 2013 Sep 26;14(9):R104. doi: 10.1186/gb-2013-14-9-r104 (PMC4053822; doi:10.1186/gb-2013-14-9-r104)
Supplement: Additional file 8 — Table S7 Information on the human samples used in this study. [file gb-2013-14-9-r104-S8.XLSX]

## Sheet: Sheet1
Tumor samples used in the study
Patients#	p53 mut y/n	type of mutation	AGE	TNM	Stage	Gender (Male_1)	Tumor site
12	no data		73	T3NX(0/4)M0	2	1	Colon transvers
20	no data		77	T3N0M0	2	0	colon
21	y	188CTG-TTG,227TCT-TTT	82	T3N0M0	2	1	colon
24	y	188CTG-TTG,194CTT-TTT	39	T3N1M0	3	1	colon
25	y	codon 233	57	T2N1M0	3	0	colon
26	y	188CTG-TTG,193CAT-CCT	64	pT3N1M0	3	0	Colon transvers
27			75	pT3N2M0 y pT1N0M0	3 & 1	1	COLON SINCR right (Caecum /COLON T)
28	no data		80	T3N0M0	2	1	Colon transvers
30	y	188CTG-TTG,192CAT-CCT,195ATC-ATT	62	T4N0M0	2	1	Colon transvers
31	y	204 GAG-GGG	67	T2N0M0	1	1	Colon left
32	n		63	T4N1M0	3	0	Colon transvers
33	n		62		3(4)	1	Colon transvers
35	y	238 tgt-tgt	68	pT4N0M0	2	0	COLON T (metacronic, 1º IQ sigma 2006)
36	y		81	PT3N0M0	2	0	Colon right
